# Supplementary material for: Contribution of proteasome-catalyzed peptide cis-splicing to viral targeting by CD8+ T cells in HIV-1 infection
Source: Proc Natl Acad Sci U S A. 2019 Nov 20;116(49):24748–59. doi: 10.1073/pnas.1911622116 (PMC6900506; doi:10.1073/pnas.1911622116)
Supplement: Supplementary File [file pnas.1911622116.sd01.xlsx]

## Sheet: Dataset S1
	Dataset S1. MS-detectable HLA-I-bound sDNUPs
	Dataset	sDNUP	Length	Fragment 1	Fragment 2	Cis-splicing distance	Direction	Protein ID	ALC Score
	A*11:01	GGMSLFLKK	9	GGMSLFL	KK	23	Forward	Q9BVS5	99
	A*11:01	ATSNIFVIGK	10	AT	SNIFVIGK	2	Forward	P62701	99
	A*11:01	KVQDVKKTIKQ	11	KVQDVKKTI	KQ	17	Forward	Q9P2J5	98
	A*11:01	VSIGDKPKK	9	VSIGD	KPKK	33	Forward	Q15751	98
	A*11:01	GTANAHMGIGK	11	GTANA	HMGIGK	2	Reverse	P84098	98
	A*11:01	ASAHLLVSK	9	ASAHL	LVSK	19	Forward	Q8TD90	98
	A*11:01	AVLKSIPEK	9	AVLKSI	PEK	33	Reverse	Q99807	98
	A*11:01	GSIQKFLKK	9	GSIQKF	LKK	40	Reverse	P20839	98
	A*11:01	SVYEGKIFTKQ	11	SVYEGKIFT	KQ	38	Reverse	Q8WYP5	98
	A*11:01	AAGLLIPGK	9	AAGLL	IPGK	36	Forward	Q15937	98
	A*11:01	LVGKIFLLK	9	LVGKIF	LLK	36	Reverse	Q9ULM0	98
	A*11:01	VLLQWKFSK	9	VLLQWK	FSK	23	Forward	Q9UH90	98
	A*11:01	LVDTFLEDVK	10	LVDTFLED	VK	39	Forward	P20848	98
	A*11:01	KLLPFFLGK	9	KLL	PFFLGK	27	Forward	Q9NRK6	98
	A*11:01	QKQTLPLKK	9	QKQTLP	LKK	23	Reverse	Q96QE4	97
	A*11:01	GTANHMGIGK	10	GTAN	HMGIGK	2	Reverse	P84098	97
	A*11:01	STNDGATILK	10	ST	NDGATILK	22	Forward	P78371	97
	A*11:01	ISNDQTILK	9	ISND	QTILK	35	Forward	Q96JM4	97
	A*11:01	QIPYAVGK	8	QI	PYAVGK	16	Forward	Q9P2I0	97
	A*11:01	SSLYLLKLK	9	SSL	YLLKLK	8	Reverse	P47872	97
	A*11:01	VGGLLLPGK	9	VGGLLL	PGK	26	Reverse	Q96DA2	97
	A*11:01	EVSSVFLAK	9	EVSS	VFLAK	14	Forward	P50990	97
	A*11:01	ATNIFVIGK	9	AT	NIFVIGK	3	Forward	P62701	97
	A*11:01	SLLPKVFIK	9	SLL	PKVFIK	20	Forward	Q9UKA2	97
	A*11:01	SVVTIIIAK	9	SVVT	IIIAK	34	Forward	Q8NGZ3	97
	A*11:01	EELTPFFK	8	EELTP	FFK	1	Reverse	Q2LD37	97
	A*11:01	QKKEVEQLIK	10	QK	KEVEQLIK	17	Reverse	P25789	96
	A*11:01	KVKVVTLMK	9	KVK	VVTLMK	21	Reverse	Q709C8	96
	A*11:01	KTIDMELVKKR	11	KTIDMELVK	KR	1	Forward	P01137	96
	A*11:01	AVSVAAVAK	9	AVSV	AAVAK	32	Forward	Q86Y37	96
	A*11:01	AAAVSLDIK	9	AAAV	SLDIK	9	Reverse	Q9H6B1	96
	A*11:01	AVAEALLSK	9	AVA	EALLSK	35	Reverse	Q9UPU5	96
	A*11:01	SVASIDLTK	9	SVAS	IDLTK	12	Reverse	Q6ZSZ6	96
	A*11:01	SATPVFITK	9	SA	TPVFITK	26	Reverse	Q8IY34	96
	A*11:01	AMGIILPGK	9	AM	GIILPGK	8	Forward	P62913	96
	A*11:01	SILPAIFKQ	9	SILPAIF	KQ	4	Forward	Q5BJD5	96
	A*11:01	VILAALFFK	9	VILA	ALFFK	35	Reverse	Q86T65	96
	A*11:01	KSTEILKIR	9	KS	TEILKIR	7	Forward	Q92556	95
	A*11:01	VTSQFLKSK	9	VTS	QFLKSK	26	Forward	Q6V0I7	95
	A*11:01	SVMKKGGIFSR	11	SVMKKGGIF	SR	25	Reverse	Q12983	95
	A*11:01	AVSPPIPAR	9	AVS	PPIPAR	40	Forward	O43426	95
	A*11:01	SGGILLPGK	9	SGGILL	PGK	13	Forward	Q9C0A0	95
	A*11:01	QQGIILPGK	9	QQ	GIILPGK	3	Forward	P62913	95
	A*11:01	TSALPLQLK	9	TSALPL	QLK	23	Forward	Q13724	95
	A*11:01	SSVLPLVQK	9	SS	VLPLVQK	17	Forward	Q9UKV3	95
	A*11:01	SVSLLFKIK	9	SVSLLFK	IK	26	Reverse	B1ANS9	95
	A*11:01	IVISTYLTK	9	IVI	STYLTK	35	Forward	Q9HCS7	95
	A*11:01	KTPLQLFIK	9	KTP	LQLFIK	4	Reverse	O94759	95
	A*11:01	GTLDSVLYR	9	GTLDSVL	YR	1	Forward	O60287	95
	A*11:01	ASVILLPLK	9	ASVIL	LPLK	10	Reverse	O75054	95
	A*11:01	VSLPVLDNPLSK	12	VS	LPVLDNPLSK	11	Forward	P53992	95
	A*11:01	STGFIWLLK	9	ST	GFIWLLK	13	Reverse	Q8TD46	95
	A*11:01	AKGQPLALK	9	AKGQPL	ALK	25	Reverse	P11498	94
	A*11:01	SVAKEILKR	9	SVAKE	ILKR	15	Reverse	O75417	94
	A*11:01	DVFQQGMKNK	10	DV	FQQGMKNK	22	Reverse	P13637	94
	A*11:01	VSMEKLASK	9	VS	MEKLASK	15	Reverse	Q8WXX0	94
	A*11:01	ILMGSTRIK	9	ILM	GSTRIK	31	Reverse	Q86UG4	94
	A*11:01	VTSSASGILK	10	VTSSASG	ILK	12	Reverse	Q5JTH9	94
	A*11:01	LPALKQTKP	9	LPALK	QTKP	0	Reverse	Q9GZT9	94
	A*11:01	SAIFAELATKK	11	SA	IFAELATKK	13	Forward	P06493	94
	A*11:01	VSFAFGENK	9	VS	FAFGENK	17	Forward	Q9P258	94
	A*11:01	SVIIPLKIK	9	SVIIPL	KIK	35	Forward	Q99698	94
	A*11:01	ATINYSLIR	9	ATINY	SLIR	20	Forward	Q5K4L6	94
	A*11:01	ASIPFSLQK	9	ASIPF	SLQK	41	Forward	Q13137	94
	A*11:01	SGLSFPFVK	9	SGL	SFPFVK	6	Reverse	Q9BXR6	94
	A*11:01	ASYVASTKYKQ	11	ASYVASTKY	KQ	30	Forward	P35221	93
	A*11:01	VSMPKKSILK	10	VS	MPKKSILK	1	Forward	Q5VUA4	93
	A*11:01	SLSRPLLGK	9	SLSRP	LLGK	30	Forward	Q8TD07	93
	A*11:01	LIKIWKIKK	9	LIK	IWKIKK	0	Reverse	P62495	93
	A*11:01	VKTVITFK	8	VKTVI	TFK	18	Reverse	Q9P2D7	93
	A*11:01	ASLKVGIVGK	10	ASL	KVGIVGK	6	Reverse	P61513	93
	A*11:01	ISSFLDPKK	9	ISSFLDP	KK	4	Forward	B1ANS9	93
	A*11:01	VTGDVLEAK	9	VT	GDVLEAK	23	Reverse	P20839	93
	A*11:01	VTFLGPKP	8	VTF	LGPKP	39	Forward	Q8N9F8	93
	A*11:01	ATLEETVLK	9	ATLEE	TVLK	25	Forward	P55786	93
	A*11:01	QVIKVYILK	9	QVIKVY	ILK	24	Forward	Q14449	93
	A*11:01	NLGILLPGK	9	NLGI	LLPGK	21	Reverse	Q9NQX3	93
	A*11:01	VSYSWDIVVQR	11	VS	YSWDIVVQR	19	Reverse	O15371	93
	A*11:01	LAPLDTVTFYK	11	LA	PLDTVTFYK	27	Reverse	P30040	93
	A*11:01	KTYKLLHNK	9	KTYK	LLHNK	15	Forward	P22309	92
	A*11:01	VSSNMVHTAKK	11	VS	SNMVHTAKK	29	Reverse	Q15042	92
	A*11:01	STNPFRPKQ	9	STNPFRP	KQ	17	Reverse	P63218	92
	A*11:01	SALPKALTK	9	SA	LPKALTK	37	Reverse	Q8IVT5	92
	A*11:01	TAIENLQENQK	11	TA	IENLQENQK	29	Forward	O95613	92
	A*11:01	SVYIESSTSLK	11	SVYIES	STSLK	1	Reverse	O95235	92
	A*11:01	LVVEHIMLK	9	LVVEHI	MLK	16	Forward	Q5TH69	92
	A*11:01	DPYVGITEK	9	DP	YVGITEK	19	Forward	O75643	92
	A*11:01	VILHLSLPK	9	VILH	LSLPK	10	Reverse	O95477	92
	A*11:01	TAPLSTLSLK	10	TA	PLSTLSLK	37	Reverse	O60341	92
	A*11:01	VTLRVDQIIMAK	12	VT	LRVDQIIMAK	1	Forward	P50990	92
	A*11:01	SVLDSFLYK	9	SVLDSFL	YK	40	Forward	Q96JI7	92
	A*11:01	GLYGQNDIHHK	11	GL	YGQNDIHHK	31	Reverse	Q9UN86	91
	A*11:01	AVTDKMVKK	9	AV	TDKMVKK	8	Forward	Q9P289	91
	A*11:01	ADFDKAKLK	9	AD	FDKAKLK	9	Forward	P63313	91
	A*11:01	VSLGKDEQINK	11	VS	LGKDEQINK	8	Forward	Q9NS56	91
	A*11:01	RIFAPNHVVKA	11	RIFAPNHVV	KA	27	Reverse	Q02543	91
	A*11:01	YGGGPINK	8	YGGGPI	NK	5	Forward	P53985	91
	A*11:01	VLLQHYEK	8	VLLQH	YEK	4	Forward	Q9Y4X5	91
	A*11:01	AIIDPGDTGEK	11	AIIDPGD	TGEK	10	Forward	P62888	91
	A*11:01	IAFKGVFVHR	10	IA	FKGVFVHR	4	Reverse	Q8N3U4	91
	A*11:01	FLYDEVHKP	9	FLYDEVH	KP	11	Forward	Q6IBS0	91
	A*11:01	VSSSWLPLAK	10	VS	SSWLPLAK	13	Reverse	Q6PD74	91
	A*11:01	SSRSPIVKQ	9	SSR	SPIVKQ	24	Forward	Q9HCS4	90
	A*11:01	LDAPPEYHRK	10	LD	APPEYHRK	33	Forward	Q9UBU8	90
	A*11:01	VSKPGAHLTVK	11	VS	KPGAHLTVK	5	Forward	P51991	90
	A*11:01	TATHEIMGPK	10	TA	THEIMGPK	18	Forward	Q13492	90
	A*11:01	KMMADYGIKR	10	KMMADYGI	KR	4	Reverse	O15205	90
	A*11:01	VSMHTPPVLKK	11	VS	MHTPPVLKK	33	Forward	P46013	90
	A*11:01	TSPETPLTK	9	TS	PETPLTK	37	Reverse	Q14181	90
	A*11:01	TASPVVYTR	9	TA	SPVVYTR	1	Forward	P49790	90
	A*11:01	TSIPPELVKQK	11	TS	IPPELVKQK	9	Forward	Q9BVS4	90
	A*11:01	QLGPALPPK	9	QLG	PALPPK	18	Reverse	Q9UBC2	90
	A*11:01	ALVKLFKLK	9	ALVKLF	KLK	34	Forward	Q92738	90
	A*11:01	ASSGAMLWQK	10	ASSGA	MLWQK	33	Reverse	Q16633	90
	A*11:01	GIMAESAFSFKK	12	GI	MAESAFSFKK	14	Reverse	Q99627	90
	A*11:01	VSMYPVDSVK	10	VS	MYPVDSVK	16	Forward	Q9NYZ2	90
	A*11:01	QISFILKR	8	QISFI	LKR	7	Forward	O75943	90
	A*11:01	SAFANIKLFNK	11	SA	FANIKLFNK	32	Forward	P48200	90
	A*11:01	IALDLTVTK	9	IALDLT	VTK	32	Reverse	Q9Y2M0	90
	A*11:01	LTDDLMNKLKL	11	LTDDLMNKL	KL	8	Reverse	Q7L8L6	90
	A*11:01	GTIGKKFEK	9	GTIGKKF	EK	36	Reverse	Q99547	89
	A*11:01	SAALKVVGEK	10	SA	ALKVVGEK	13	Forward	Q14008	89
	A*11:01	AKTLLKAIK	9	AKT	LLKAIK	23	Reverse	Q9ULM0	89
	A*11:01	KVLDPVGTK	9	KVLD	PVGTK	21	Forward	Q8TDW7	89
	A*11:01	VSFSDKLHSK	10	VS	FSDKLHSK	7	Forward	Q6PCB5	89
	A*11:01	VSPDGKPLVR	10	VS	PDGKPLVR	8	Reverse	Q9H4F1	89
	A*11:01	KAFMGTPVAGK	11	KAFMGTPV	AGK	15	Reverse	P46013	89
	A*11:01	TEFDTQITKK	10	TE	FDTQITKK	35	Reverse	P78527	89
	A*11:01	LGYVKSVVK	9	LG	YVKSVVK	1	Forward	P55196	89
	A*11:01	VSFAEERNLK	10	VS	FAEERNLK	33	Reverse	Q14966	89
	A*11:01	VAMKDVVLIRK	11	VA	MKDVVLIRK	14	Reverse	O95602	89
	A*11:01	IGYNPEAVNEPK	12	IG	YNPEAVNEPK	33	Forward	Q12972	89
	A*11:01	SSFSGLKLR	9	SSF	SGLKLR	15	Reverse	Q8WXH2	89
	A*11:01	TISPPLQKP	9	TISPPLQ	KP	12	Forward	Q7Z478	89
	A*11:01	VGMSPPLSR	9	VG	MSPPLSR	1	Forward	Q12772	89
	A*11:01	LAFKDLVGK	9	LA	FKDLVGK	1	Forward	Q96Q89	89
	A*11:01	VSITQVLNK	9	VS	ITQVLNK	26	Forward	O75475	89
	A*11:01	LGAFNPPLSEK	11	LGA	FNPPLSEK	7	Reverse	Q8NB78	89
	A*11:01	SLIPVTGLK	9	SLIPV	TGLK	5	Forward	P37275	89
	A*11:01	LSQTPLILK	9	LSQ	TPLILK	31	Reverse	Q14739	89
	A*11:01	ISFDDFAHYEK	11	IS	FDDFAHYEK	8	Forward	Q9BYJ9	89
	A*11:01	TVSDVGFGMLK	11	TV	SDVGFGMLK	37	Forward	O00116	89
	A*11:01	VTGLIFLHLK	10	VTG	LIFLHLK	23	Forward	P59538	89
	A*11:01	VSYHISGKK	9	VS	YHISGKK	10	Forward	Q9NTJ3	88
	A*11:01	ASLTDKAIVKK	11	AS	LTDKAIVKK	4	Forward	P53816	88
	A*11:01	TAPSSSLPK	9	TA	PSSSLPK	8	Forward	P12270	88
	A*11:01	AILDKNFKR	9	AILDKNF	KR	10	Reverse	Q9Y5Q9	88
	A*11:01	KTIPYLPKK	9	KTIPY	LPKK	17	Forward	Q16891	88
	A*11:01	AGVFEKSPLR	10	AG	VFEKSPLR	28	Reverse	Q02543	88
	A*11:01	TLFYLGKKR	9	TLFYLGK	KR	8	Reverse	Q8IVG5	88
	A*11:01	ATAEGPILTK	10	ATAE	GPILTK	1	Forward	Q12906	88
	A*11:01	VSASPFTSK	9	VS	ASPFTSK	18	Reverse	Q4VNC0	88
	A*11:01	DIYNEFVRK	9	DI	YNEFVRK	8	Reverse	Q13206	88
	A*11:01	TAFPVAPRYAK	11	TA	FPVAPRYAK	7	Forward	Q8IY37	88
	A*11:01	VIIPPATEK	9	VI	IPPATEK	10	Forward	Q5JPI3	88
	A*11:01	TGSQLYVYR	9	TG	SQLYVYR	22	Forward	Q10570	88
	A*11:01	VLVPKAAIVAR	11	VL	VPKAAIVAR	10	Reverse	Q9H3M7	88
	A*11:01	ATVALLPGK	9	ATV	ALLPGK	30	Forward	Q8TER0	88
	A*11:01	VIFNIYHSK	9	VI	FNIYHSK	12	Forward	Q92503	88
	A*11:01	TSFIHAEDFAR	11	TS	FIHAEDFAR	10	Forward	P49685	88
	A*11:01	AGAFAQVFNK	10	AG	AFAQVFNK	31	Forward	Q7L1Q6	88
	A*11:01	ASFKPVFIK	9	ASF	KPVFIK	12	Reverse	P10586	88
	A*11:01	ALAGLPISSK	10	ALAGLPI	SSK	40	Reverse	Q9Y345	88
	A*11:01	VGLREFFTK	9	VG	LREFFTK	34	Reverse	Q9Y285	88
	A*11:01	VSPEVTVFLK	10	VSPEV	TVFLK	35	Reverse	O75128	88
	A*11:01	SVLDYSFER	9	SVLDYS	FER	13	Forward	Q96NW7	88
	A*11:01	LSAVKSIHRK	10	LS	AVKSIHRK	1	Forward	O00178	87
	A*11:01	KREVTLRK	8	KREVT	LRK	7	Forward	Q9P1Y6	87
	A*11:01	ASYQDRLTK	9	AS	YQDRLTK	38	Forward	Q96HR3	87
	A*11:01	VSGSALRPR	9	VSGSA	LRPR	29	Reverse	O75882	87
	A*11:01	ASISQKSIR	9	ASISQK	SIR	28	Forward	Q9H3S7	87
	A*11:01	GTFKADPKISK	11	GT	FKADPKISK	36	Forward	Q9BR77	87
	A*11:01	GIGDNASAFKK	11	GI	GDNASAFKK	40	Reverse	Q08257	87
	A*11:01	ASVYFKGGK	9	AS	VYFKGGK	27	Reverse	Q13451	87
	A*11:01	IGLKPLPKK	9	IG	LKPLPKK	33	Forward	P49588	87
	A*11:01	VSQKEVEKNLK	11	VS	QKEVEKNLK	8	Reverse	Q16548	87
	A*11:01	TTERPFIKQ	9	TTERPFI	KQ	40	Reverse	Q9H1Y0	87
	A*11:01	QLKIARSLK	9	QLK	IARSLK	4	Reverse	Q7Z5M5	87
	A*11:01	ASYHGMTLK	9	AS	YHGMTLK	5	Reverse	Q6P1J9	87
	A*11:01	VTILPIKKK	9	VT	ILPIKKK	18	Forward	Q8NBU5	87
	A*11:01	LSGPSITSK	9	LSGP	SITSK	40	Reverse	Q9H3S7	87
	A*11:01	SVVGKVIGK	9	SV	VGKVIGK	6	Forward	P51116	87
	A*11:01	VGDDKFYSK	9	VG	DDKFYSK	13	Forward	Q99426	87
	A*11:01	TSVSADPVVK	10	TS	VSADPVVK	8	Forward	Q2M389	87
	A*11:01	IGAVKLPPK	9	IGAV	KLPPK	37	Reverse	P40939	87
	A*11:01	TSLNVGVNK	9	TS	LNVGVNK	32	Reverse	Q8NDL9	87
	A*11:01	VGMSLLKRK	9	VGMSL	LKRK	32	Reverse	Q9UPY5	87
	A*11:01	SGTSQNFLK	9	SGTS	QNFLK	5	Forward	Q8IVF4	87
	A*11:01	SVTSVITSK	9	SV	TSVITSK	5	Reverse	Q9NZP6	87
	A*11:01	KLLDIGKYR	9	KLLD	IGKYR	1	Reverse	Q96Q27	87
	A*11:01	PFFDPTMSKKK	11	PF	FDPTMSKKK	5	Reverse	P20042	87
	A*11:01	AGTYVGITEK	10	AG	TYVGITEK	20	Reverse	O75643	87
	A*11:01	TGTATILPK	9	TGT	ATILPK	0	Reverse	P49327	87
	A*11:01	ALFKGDNLKP	10	ALFKGDNL	KP	40	Forward	Q92615	87
	A*11:01	VSSPPIPHLR	10	VS	SPPIPHLR	20	Reverse	Q66K14	87
	A*11:01	KVILGALMK	9	KVILG	ALMK	17	Reverse	P52740	87
	A*11:01	TAIGVDFKVK	10	TA	IGVDFKVK	15	Reverse	Q9NP72	87
	A*11:01	SPVIAGVK	8	SPVIA	GVK	37	Forward	Q6ZMZ0	87
	A*11:01	TVAPPVPLK	9	TV	APPVPLK	2	Reverse	O43683	87
	A*11:01	DLNSGFFYK	9	DL	NSGFFYK	24	Reverse	Q92526	87
	A*11:01	SAVAGAAVLLK	11	SA	VAGAAVLLK	3	Forward	Q8NBN7	87
	A*11:01	SAYDILVTK	9	SAYD	ILVTK	25	Forward	Q15036	87
	A*11:01	VAMEQIPEIQK	11	VA	MEQIPEIQK	17	Reverse	Q9HAV4	87
	A*11:01	LVGTLVLLK	9	LVGTL	VLLK	34	Reverse	Q0IIM8	87
	A*11:01	STMYPGLPSIR	11	STMYPGLPS	IR	26	Forward	P61160	87
	A*11:01	SVFPIGIYK	9	SVFPI	GIYK	30	Reverse	Q9UBN1	87
	A*11:01	ATEAGPLTAKK	11	ATEAGPL	TAKK	37	Reverse	P98171	86
	A*11:01	VSFNEHPSR	9	VS	FNEHPSR	10	Reverse	Q8IVB5	86
	A*11:01	ATNGKTFLEK	10	AT	NGKTFLEK	7	Forward	P25787	86
	A*11:01	AVPRFVQKQ	9	AVPRFVQ	KQ	39	Forward	Q9NXE4	86
	A*11:01	LGLKDTLEK	9	LG	LKDTLEK	3	Reverse	Q96NB1	86
	A*11:01	LSIPGSPSK	9	LSIPGSP	SK	6	Forward	Q9UQD0	86
	A*11:01	SVCTVYVGK	9	SVCTV	YVGK	39	Forward	O94925	86
	A*11:01	ANYVDVVK	8	AN	YVDVVK	35	Forward	O75179	86
	A*11:01	SAAPLVAPPR	10	SA	APLVAPPR	33	Reverse	Q4KMP7	86
	A*11:01	VNYEVVNPK	9	VN	YEVVNPK	8	Reverse	Q9HCH3	86
	A*11:01	AGSDVVLYK	9	AG	SDVVLYK	1	Forward	Q9NSD9	86
	A*11:01	IAYPHVLVK	9	IA	YPHVLVK	13	Forward	Q9BUJ2	86
	A*11:01	ASLTPVKDLVK	11	AS	LTPVKDLVK	20	Forward	Q6P0N0	86
	A*11:01	SGSDFFTTK	9	SG	SDFFTTK	31	Forward	Q6WRX3	86
	A*11:01	VSESIISPK	9	VSESIIS	PK	5	Reverse	Q96RC9	86
	A*11:01	GISTFAMVK	9	GI	STFAMVK	23	Reverse	Q9UBM7	86
	A*11:01	TSFSELFKK	9	TSFSEL	FKK	3	Forward	Q86XQ3	86
	A*11:01	AAAPPLFSR	9	AAA	PPLFSR	12	Reverse	Q15772	86
	A*11:01	ATTSVILTVK	10	ATTSV	ILTVK	33	Reverse	Q99798	86
	A*11:01	TGTSVIILR	9	TGT	SVIILR	18	Forward	P46736	86
	A*11:01	LGWDVGSHFK	10	LG	WDVGSHFK	25	Forward	Q8IVW1	86
	A*11:01	IAVAYGLYK	9	IA	VAYGLYK	5	Forward	Q9Y241	86
	A*11:01	SVVPDVILK	9	SVV	PDVILK	39	Reverse	Q8N184	86
	A*11:01	LVGTVLLKL	9	LVGTV	LLKL	37	Forward	Q5C9Z4	86
	A*11:01	GTITDFLGK	9	GTIT	DFLGK	24	Forward	Q99829	86
	A*11:01	KLLKVPKKK	9	KLLKVPK	KK	22	Forward	Q9NQC7	85
	A*11:01	SSRSNLFKK	9	SSRSN	LFKK	27	Reverse	Q5VZP5	85
	A*11:01	LSMDIHHKK	9	LS	MDIHHKK	22	Forward	Q8IXQ4	85
	A*11:01	SGLKPHDYPK	10	SG	LKPHDYPK	41	Reverse	O14832	85
	A*11:01	AGVQKPGPLQK	11	AG	VQKPGPLQK	40	Forward	Q13291	85
	A*11:01	LRFHLHSQK	9	LR	FHLHSQK	12	Reverse	O60449	85
	A*11:01	TGEPSLGVKK	10	TG	EPSLGVKK	40	Reverse	P54687	85
	A*11:01	LTDKELKIK	9	LTDKE	LKIK	32	Forward	Q8WXH0	85
	A*11:01	RLLEKVLRH	9	RLLE	KVLRH	40	Forward	P05783	85
	A*11:01	EETKGLFK	8	EET	KGLFK	9	Forward	O75923	85
	A*11:01	VVVGYRPPPK	10	VVVG	YRPPPK	1	Forward	P22087	85
	A*11:01	TAVTPSPVK	9	TA	VTPSPVK	8	Reverse	Q9H1E3	85
	A*11:01	SALPAKLLKK	10	SA	LPAKLLKK	0	Reverse	Q8N4Q0	85
	A*11:01	LGLEKPLRTK	10	LG	LEKPLRTK	11	Reverse	P57679	85
	A*11:01	VTPTAEAPGK	10	VT	PTAEAPGK	39	Reverse	O94855	85
	A*11:01	SASYIAHLR	9	SA	SYIAHLR	35	Reverse	O60682	85
	A*11:01	LSLGPGNIKK	10	LS	LGPGNIKK	7	Reverse	P40818	85
	A*11:01	KVISKDLVIRE	11	KVISKDLVI	RE	26	Forward	Q9Y520	85
	A*11:01	QSITPVVGK	9	QS	ITPVVGK	18	Reverse	Q9HCK8	85
	A*11:01	GLVDIYHSR	9	GL	VDIYHSR	14	Reverse	O75478	85
	A*11:01	KVFNGELKLEK	11	KVFNGELK	LEK	2	Forward	Q9H579	85
	A*11:01	ASGPVMPVR	9	AS	GPVMPVR	21	Reverse	P26373	85
	A*11:01	SAFNAYENHLK	11	SA	FNAYENHLK	12	Forward	Q969S3	85
	A*11:01	ASIASSFAR	9	ASIAS	SFAR	34	Reverse	O43314	85
	A*11:01	VHLETILGK	9	VHLETIL	GK	29	Forward	Q6GMR7	85
	A*11:01	LSFDLRLKK	9	LSFDLR	LKK	33	Reverse	Q96RT7	85
	A*11:01	AQAGDGLIELRK	12	AQ	AGDGLIELRK	40	Forward	P35232	85
	A*11:01	GAEFGLAR	8	GAEFG	LAR	32	Forward	Q9Y4E6	85
	A*11:01	IDFVKAGK	8	IDF	VKAGK	25	Forward	Q8IXB1	85
	A*11:01	IGFPKPFVEK	10	IG	FPKPFVEK	27	Reverse	Q6PFW1	85
	A*11:01	GIFPKPFVEK	10	GI	FPKPFVEK	33	Forward	Q6PFW1	85
	A*11:01	TVTSEVFNK	9	TV	TSEVFNK	41	Reverse	Q9Y5B9	85
	A*11:01	TNAQATISFPK	11	TN	AQATISFPK	20	Reverse	Q99741	85
	A*11:01	GIHEAWAGMLK	11	GI	HEAWAGMLK	8	Forward	Q8N129	85
	A*11:01	ATLETLHLR	9	ATLETLH	LR	7	Reverse	Q99683	85
	A*11:01	ASVITSVIK	9	AS	VITSVIK	27	Forward	P32519	85
	A*11:01	GTFDRILSSK	10	GT	FDRILSSK	3	Forward	P17858	85
	A*11:01	SEYSVYVYK	9	SE	YSVYVYK	31	Reverse	Q99880	85
	A*11:01	ASYYPSSFPK	10	AS	YYPSSFPK	1	Forward	Q4V9L6	85
	A*11:01	TSLGPGFIK	9	TSLGP	GFIK	3	Reverse	Q8NBQ5	85
	A*11:01	ISMSALAAR	9	IS	MSALAAR	26	Reverse	P13995	85
	A*11:01	AAVTLEFAK	9	AA	VTLEFAK	40	Reverse	Q5T7V8	85
	A*11:01	FVAGGLFVEK	10	FV	AGGLFVEK	41	Reverse	P51797	85
	A*11:01	ASVIALSLK	9	ASVI	ALSLK	36	Reverse	Q86TZ1	85
	A*11:01	TVLSSPFLK	9	TVLSSP	FLK	27	Reverse	Q6NSI3	85
	A*11:01	ANYSWDIVVQR	11	AN	YSWDIVVQR	23	Reverse	O15371	85
	A*11:01	SAYGHVYKAK	10	SA	YGHVYKAK	22	Reverse	P49336	84
	A*11:01	IVMTQVKKK	9	IV	MTQVKKK	17	Forward	P20333	84
	A*11:01	STVEKLAFQ	9	STV	EKLAFQ	31	Reverse	Q5THK1	84
	A*11:01	TGYRDANIK	9	TG	YRDANIK	19	Reverse	Q96PU8	84
	A*11:01	ASVGTIVKK	9	AS	VGTIVKK	9	Forward	Q9UHR5	84
	A*11:01	RALGVGFKK	9	RAL	GVGFKK	3	Reverse	P62899	84
	A*11:01	KSTEIIRLK	9	KS	TEIIRLK	6	Reverse	Q8IZU9	84
	A*11:01	SLAPVKRPQ	9	SLAPVKR	PQ	36	Forward	Q4ZHG4	84
	A*11:01	TAVAGVHVK	9	TA	VAGVHVK	2	Forward	Q6UWS5	84
	A*11:01	GSSDVLLRH	9	GSS	DVLLRH	37	Reverse	Q8NFA2	84
	A*11:01	ASITGPVAK	9	AS	ITGPVAK	9	Reverse	P62829	84
	A*11:01	SVNLKVSKP	9	SVNLKVS	KP	14	Forward	O75475	84
	A*11:01	VLGPTNLPK	9	VLGP	TNLPK	2	Forward	O00410	84
	A*11:01	VAAVTMGPK	9	VA	AVTMGPK	21	Reverse	P10809	84
	A*11:01	LSLKEGVLEK	10	LS	LKEGVLEK	35	Reverse	Q9Y5J5	84
	A*11:01	GLLRTLVDK	9	GLLRTLV	DK	39	Forward	Q6IN85	84
	A*11:01	GLADAVIEK	9	GL	ADAVIEK	21	Forward	Q9UGM6	84
	A*11:01	VAYPPGSPGK	10	VA	YPPGSPGK	14	Forward	O95295	84
	A*11:01	SGATLFLRK	9	SG	ATLFLRK	33	Forward	Q15772	84
	A*11:01	TAFPDPNVK	9	TA	FPDPNVK	33	Forward	P22415	84
	A*11:01	ATQFTLGR	8	AT	QFTLGR	22	Forward	Q06418	84
	A*11:01	SSNFYITKE	9	SSNFYIT	KE	19	Reverse	Q92556	84
	A*11:01	AGIFKPIISK	10	AG	IFKPIISK	22	Forward	Q92769	84
	A*11:01	STQVFISR	8	STQ	VFISR	39	Forward	P31152	84
	A*11:01	LLLERYPLK	9	LLLERYP	LK	7	Reverse	Q9UGK3	84
	A*11:01	LGLLQWHEK	9	LG	LLQWHEK	6	Reverse	Q9BPX5	84
	A*11:01	AVLTRVLPR	9	AVLTRVL	PR	23	Forward	O43196	84
	A*11:01	VISMPLIKK	9	VISMP	LIKK	19	Reverse	Q9BYG5	84
	A*11:01	GITFVPVSK	9	GI	TFVPVSK	30	Reverse	Q96I15	84
	A*11:01	LSFGVILKK	9	LS	FGVILKK	18	Forward	Q7L590	84
	A*11:01	SIAVPLVGK	9	SI	AVPLVGK	12	Forward	Q9BUN8	84
	A*11:01	SVQETVLIPK	10	SVQETVL	IPK	28	Reverse	P51608	84
	A*11:01	IRLFFNTPK	9	IR	LFFNTPK	22	Forward	P48556	84
	A*11:01	ASFGEGLLK	9	ASFGEG	LLK	15	Reverse	Q9BQS8	84
	A*11:01	ISSVPISMK	9	ISS	VPISMK	15	Reverse	Q9Y485	84
	A*11:01	NAFSGFPFEK	10	NA	FSGFPFEK	16	Reverse	P35659	84
	A*11:01	TGGKTLIGK	9	TG	GKTLIGK	16	Forward	Q6PIW4	83
	A*11:01	KVLALKAQR	9	KVLAL	KAQR	12	Forward	Q96SB4	83
	A*11:01	SSSAALPVKK	10	SSSAA	LPVKK	7	Forward	Q15022	83
	A*11:01	VALHHLVNK	9	VA	LHHLVNK	25	Reverse	Q96JM3	83
	A*11:01	LSDPKYHPK	9	LS	DPKYHPK	3	Forward	Q00341	83
	A*11:01	VAYTKMMTKK	10	VA	YTKMMTKK	23	Forward	P11413	83
	A*11:01	ASIEKSKLITK	11	AS	IEKSKLITK	4	Forward	Q6ZS30	83
	A*11:01	LGSSILRNK	9	LGSS	ILRNK	28	Forward	Q14722	83
	A*11:01	SAALPTGSPK	10	SA	ALPTGSPK	8	Reverse	Q8TES7	83
	A*11:01	TTLAFKPKIK	10	TTLAFKP	KIK	37	Reverse	P11388	83
	A*11:01	QRPNIMKAK	9	QR	PNIMKAK	29	Reverse	P38117	83
	A*11:01	GTFGQAFSK	9	GT	FGQAFSK	37	Reverse	Q6NXR4	83
	A*11:01	SNEKFLFK	8	SNEKFL	FK	11	Reverse	A4D997	83
	A*11:01	VIMHTPPVLK	10	VI	MHTPPVLK	28	Reverse	P46013	83
	A*11:01	ATAMGAFRV	9	ATAMGAF	RV	36	Reverse	A6NFY7	83
	A*11:01	ASWKTPSFPK	10	AS	WKTPSFPK	4	Reverse	Q9H9L3	83
	A*11:01	TAIMGVRFK	9	TA	IMGVRFK	5	Forward	Q9Y6G1	83
	A*11:01	TAEKPLGELWK	11	TA	EKPLGELWK	1	Forward	P23919	83
	A*11:01	VCIEVNINK	9	VC	IEVNINK	20	Forward	P04035	83
	A*11:01	DAFIEGVAK	9	DAFIEG	VAK	8	Forward	Q9UG01	83
	A*11:01	SASFLSTIK	9	SASFLST	IK	19	Forward	Q96QU1	83
	A*11:01	SVDSIIRLR	9	SVDSIIR	LR	22	Forward	Q1MSJ5	83
	A*11:01	LSFSNVVTK	9	LS	FSNVVTK	12	Forward	P31939	83
	A*11:01	VLLPAFPPK	9	VL	LPAFPPK	24	Forward	Q15036	83
	A*11:01	QSLGIFISK	9	QSL	GIFISK	24	Reverse	Q14160	83
	A*11:01	DPIDSLLRK	9	DP	IDSLLRK	4	Forward	Q9Y296	83
	A*11:01	ISIGKKGESVKK	12	IS	IGKKGESVKK	10	Reverse	Q15366	82
	A*11:01	SSVGKLSMK	9	SSVG	KLSMK	11	Reverse	Q5XG87	82
	A*11:01	LPFGGTVKH	9	LPFGG	TVKH	24	Forward	Q9H2A2	82
	A*11:01	STQDHAAAAIKA	12	STQDHAAAAI	KA	1	Forward	P23526	82
	A*11:01	TGAYIHGMKH	10	TG	AYIHGMKH	1	Reverse	O60762	82
	A*11:01	LSLSKITRK	9	LSLSK	ITRK	8	Forward	Q8NEG5	82
	A*11:01	ATHLHPLLH	9	AT	HLHPLLH	2	Forward	Q9UKJ3	82
	A*11:01	SRIPYDQSPGPK	12	SR	IPYDQSPGPK	32	Forward	Q9H3K2	82
	A*11:01	IGLNFKLKKK	10	IG	LNFKLKKK	15	Forward	Q9BQ49	82
	A*11:01	GTANAGLIIRK	11	GTANA	GLIIRK	29	Reverse	P84098	82
	A*11:01	VRPSDLKMLK	10	VR	PSDLKMLK	8	Reverse	O94972	82
	A*11:01	SAFSSTLSK	9	SAFSSTL	SK	32	Reverse	Q8TC99	82
	A*11:01	TVNDGATILK	10	TV	NDGATILK	30	Reverse	P78371	82
	A*11:01	ASFGLSKQ	8	ASFGLS	KQ	26	Reverse	Q14966	82
	A*11:01	GTFGGSLPAK	10	GT	FGGSLPAK	33	Forward	Q7Z4H7	82
	A*11:01	ASMKEFAYMK	10	AS	MKEFAYMK	39	Reverse	Q9BVS4	82
	A*11:01	VVLGQVLKK	9	VVLGQ	VLKK	2	Forward	O75531	82
	A*11:01	KEGFFPDSVNK	11	KE	GFFPDSVNK	38	Forward	P04114	82
	A*11:01	FPSLPIAKK	9	FP	SLPIAKK	18	Reverse	Q6UWU4	82
	A*11:01	KYPEIINIK	9	KYPEIIN	IK	26	Forward	P13521	82
	A*11:01	TSAILPIKQ	9	TSAILPI	KQ	6	Forward	Q7RTY5	82
	A*11:01	LSFNHIYFK	9	LS	FNHIYFK	1	Forward	Q93050	82
	A*11:01	GTIPTILTH	9	GT	IPTILTH	23	Forward	O60244	82
	A*11:01	LSSSWSIMK	9	LSS	SWSIMK	1	Forward	Q12770	82
	A*11:01	ATIIAVSLK	9	AT	IIAVSLK	23	Reverse	P54707	82
	A*11:01	LALLPKLPQ	9	LA	LLPKLPQ	21	Forward	Q53FV1	82
	A*11:01	SVFELSLAK	9	SVFEL	SLAK	18	Forward	Q6AI14	82
	A*11:01	KTQLNVRK	8	KTQL	NVRK	1	Reverse	Q6ZVD8	81
	A*11:01	ASISAGSLRK	10	ASISAG	SLRK	22	Reverse	Q63HN8	81
	A*11:01	AVSETRIEK	9	AV	SETRIEK	34	Reverse	Q9H4G0	81
	A*11:01	SVTSFIKKK	9	SVTSF	IKKK	30	Forward	Q9BRT7	81
	A*11:01	SLSTPLYKK	9	SL	STPLYKK	3	Forward	P35555	81
	A*11:01	TVLKSKITR	9	TVLK	SKITR	11	Reverse	Q13049	81
	A*11:01	KTLSESIVK	9	KTLSES	IVK	39	Reverse	Q9UBG3	81
	A*11:01	RASLPTLGK	9	RASLPTL	GK	13	Forward	P30566	81
	A*11:01	ASSIFVAPKR	10	AS	SIFVAPKR	29	Forward	Q9NZP6	81
	A*11:01	AKLPSSEDLVK	11	AK	LPSSEDLVK	39	Forward	O60313	81
	A*11:01	VTVDQTTLMKK	11	VT	VDQTTLMKK	31	Reverse	Q9Y4A5	81
	A*11:01	MAAAAAFEK	9	MA	AAAAFEK	11	Forward	O75027	81
	A*11:01	VADAEPVLK	9	VA	DAEPVLK	4	Forward	Q9BRV8	81
	A*11:01	SMMDVDHQIKA	11	SMMDVDHQI	KA	35	Reverse	P48643	81
	A*11:01	KTLTYIVTK	9	KTLT	YIVTK	37	Reverse	Q15413	81
	A*11:01	SLGTPDLPK	9	SLGT	PDLPK	18	Forward	P00451	81
	A*11:01	ASLLIVRTK	9	ASLLI	VRTK	28	Reverse	O95749	81
	A*11:01	IGAFKPIISK	10	IGA	FKPIISK	24	Forward	Q92769	81
	A*11:01	GTLDITVSK	9	GTL	DITVSK	36	Reverse	P49790	81
	A*11:01	GLADKSVSFFAK	12	GLA	DKSVSFFAK	36	Forward	Q0PNE2	81
	A*11:01	ASQPESKVFYLK	12	AS	QPESKVFYLK	12	Reverse	P31946	81
	A*11:01	AEGPLSFPK	9	AEGP	LSFPK	24	Forward	Q9NQ75	81
	A*11:01	ATATLLIHE	9	AT	ATLLIHE	0	Reverse	Q9BQ52	81
	A*11:01	IAFVLPHEK	9	IA	FVLPHEK	21	Reverse	Q9Y2I1	81
	A*11:01	RDMHSFILK	9	RD	MHSFILK	5	Reverse	Q9NP97	81
	A*11:01	GTQGFPFYGK	10	GT	QGFPFYGK	18	Reverse	P08579	81
	A*11:01	TAFLPKFLER	10	TA	FLPKFLER	4	Reverse	O94956	81
	A*11:01	ATLLLFKGQ	9	ATLLLFK	GQ	25	Forward	Q6NUI2	81
	A*11:01	ASMEWIMIK	9	AS	MEWIMIK	15	Reverse	Q8WVI0	81
	A*11:01	SAALGSSSYKK	11	SA	ALGSSSYKK	9	Reverse	Q9Y4C8	80
	A*11:01	QKGEALSKLK	10	QK	GEALSKLK	10	Reverse	O00329	80
	A*11:01	TGYQDRLTK	9	TG	YQDRLTK	1	Forward	Q96HR3	80
	A*11:01	VTGPNMGKG	9	VTGPNMG	KG	38	Reverse	P52701	80
	A*11:01	KITHIIIKK	9	KITHII	IKK	27	Forward	Q9H1R2	80
	A*11:01	VAQGAHPVLR	10	VA	QGAHPVLR	25	Forward	Q9H6R4	80
	A*11:01	TLEQLRHIK	9	TLE	QLRHIK	10	Forward	Q8WUF8	80
	A*11:01	SALPSESNEPK	11	SA	LPSESNEPK	8	Forward	Q9Y6Y8	80
	A*11:01	TKPIHTILK	9	TKPIHTI	LK	0	Reverse	Q8IWI9	80
	A*11:01	VGVPFSQRK	9	VG	VPFSQRK	26	Reverse	O95071	80
	A*11:01	ASSPPLTPR	9	ASSP	PLTPR	32	Forward	O14686	80
	A*11:01	LGFQGKTPLRK	11	LG	FQGKTPLRK	7	Forward	Q9ULW0	80
	A*11:01	SSVGSVTLK	9	SSVG	SVTLK	35	Forward	Q9P1Z9	80
	A*11:01	VKLEGMEVVRK	11	VK	LEGMEVVRK	14	Forward	P23284	80
	A*11:01	INYKPPALK	9	IN	YKPPALK	29	Forward	Q96GY0	80
	A*11:01	LTCTQIYEK	9	LTCT	QIYEK	18	Reverse	P17948	80
	A*11:01	VRAPAHGLFLK	11	VR	APAHGLFLK	36	Forward	Q8N0Z8	80
	A*11:01	SANPLLLKR	9	SA	NPLLLKR	20	Forward	P49137	80
	A*11:01	SGLLPNKLNK	10	SG	LLPNKLNK	1	Forward	Q96BP2	80
	A*11:01	TKFTIKRFLAK	11	TK	FTIKRFLAK	31	Reverse	Q96EH5	80
	A*11:01	TSGGVISGIGK	11	TS	GGVISGIGK	18	Reverse	P17812	80
	A*11:01	ASLADIMSK	9	ASLADIM	SK	30	Forward	P83731	80
	A*11:01	RVLPVFKLR	9	RV	LPVFKLR	40	Reverse	Q9H5Z1	80
	A*11:01	GTGVSPFPPK	10	GT	GVSPFPPK	5	Forward	P48634	80
	A*11:01	SSASALTGLKT	11	SSASALTGL	KT	24	Reverse	Q8N201	80
	A*11:01	TAFHTPFSH	9	TA	FHTPFSH	32	Reverse	O75521	80
	A*11:01	SLSVPLSFQ	9	SLS	VPLSFQ	14	Forward	Q5H9F3	80
	A*11:01	SSMFASLPR	9	SSM	FASLPR	11	Reverse	O75815	80
	A*11:01	ATSEVLQKLLK	11	ATSE	VLQKLLK	21	Forward	Q15643	80
	A*11:01	TGLADIMAK	9	TG	LADIMAK	2	Forward	P83731	80
	A*11:01	SGVELPIVGK	10	SG	VELPIVGK	11	Forward	A5PLL7	80
	A*11:01	ATGSWDIYAK	10	ATGSWD	IYAK	25	Reverse	Q8NFH3	80
	A*11:01	STYLLVILK	9	STY	LLVILK	8	Reverse	Q9UPP2	80
	A*11:01	VKLSDFKKK	9	VKLSDF	KKK	40	Forward	Q8IZH2	79
	A*11:01	KTNWGDQKK	9	KT	NWGDQKK	14	Forward	P30876	79
	A*11:01	VKAPAPAVVKK	11	VK	APAPAVVKK	33	Reverse	P62424	79
	A*11:01	LANDKSIVKK	10	LA	NDKSIVKK	3	Reverse	Q9BT25	79
	A*11:01	ATTGLKLEK	9	AT	TGLKLEK	36	Reverse	Q8NCD3	79
	A*11:01	STEKIYRLK	9	STEKIY	RLK	31	Reverse	P49116	79
	A*11:01	KLSIEPIKK	9	KLSIE	PIKK	39	Reverse	Q68DU8	79
	A*11:01	RSTRPLKILR	10	RSTRP	LKILR	33	Reverse	Q9UBZ4	79
	A*11:01	SVNNPIKLR	9	SVNNPI	KLR	32	Forward	Q8IW41	79
	A*11:01	SKFEDRVGTIK	11	SK	FEDRVGTIK	0	Reverse	O43399	79
	A*11:01	AMMNNNDLVKR	11	AMMNNNDLV	KR	1	Forward	P28289	79
	A*11:01	DPQEIRHLK	9	DP	QEIRHLK	36	Forward	P51530	79
	A*11:01	SCTDVTLVK	9	SCTD	VTLVK	6	Reverse	Q9H8M1	79
	A*11:01	RLVNEEYKIWKK	12	RLV	NEEYKIWKK	38	Reverse	Q09028	79
	A*11:01	VVEFKALQR	9	VVEFK	ALQR	35	Forward	Q9P2K5	79
	A*11:01	VTTPHVFSK	9	VTT	PHVFSK	1	Forward	Q13233	79
	A*11:01	GSVYITKKI	9	GSVYIT	KKI	35	Forward	P37108	79
	A*11:01	AVGNGLRLLK	10	AVGNGLR	LLK	14	Reverse	Q6PCB7	79
	A*11:01	VTEILKDVK	9	VTEIL	KDVK	2	Reverse	Q8NGL1	79
	A*11:01	SALSSIPTK	9	SALSS	IPTK	32	Forward	Q70SY1	79
	A*11:01	STYLNNPYVKR	11	STYLNNPYV	KR	25	Reverse	P10619	79
	A*11:01	RIQPYTMMK	9	RIQ	PYTMMK	37	Forward	Q00325	79
	A*11:01	LLGAADPA	8	LLGAA	DPA	0	Reverse	Q9Y223	79
	A*11:01	TQLDSLLRK	9	TQL	DSLLRK	32	Forward	Q9H257	79
	A*11:01	KVEDLARISKL	11	KVEDLARIS	KL	16	Reverse	Q9NVP1	79
	A*11:01	SSIQMDDKIKI	11	SSIQMDDKI	KI	18	Reverse	Q8IYW4	79
	A*11:01	KNNKIGIAK	9	KNNKIGI	AK	11	Forward	Q969F9	79
	A*11:01	ASINIVHPKL	10	AS	INIVHPKL	17	Reverse	Q9Y617	79
	A*11:01	KVLDLKIVKQ	10	KVLDLKI	VKQ	41	Forward	Q96RL7	79
	A*11:01	TILDKYYKQ	9	TILDK	YYKQ	16	Forward	Q13618	79
	A*11:01	LLVPFTLKK	9	LLVPF	TLKK	11	Reverse	Q86UQ4	79
	A*11:01	ISLGYFIGR	9	IS	LGYFIGR	9	Reverse	P41250	79
	A*11:01	SVIGFRILLKL	11	SVIGFRILL	KL	16	Reverse	P01848	79
	A*11:01	IVFPFPIFQ	9	IVFPF	PIFQ	26	Forward	Q8IWA4	79
	A*11:01	AATKKPPAEK	10	AATKKP	PAEK	5	Forward	P36578	78
	A*11:01	VRHDPVTAKPK	11	VR	HDPVTAKPK	9	Reverse	P13995	78
	A*11:01	TVMEKKMKTK	10	TV	MEKKMKTK	35	Forward	Q9BYX4	78
	A*11:01	GLIKEKIEEK	10	GL	IKEKIEEK	9	Forward	P05198	78
	A*11:01	RVASSSSLYK	10	RVASSSS	LYK	19	Forward	Q15652	78
	A*11:01	KVAPAPAVKV	10	KVAPAPAV	KV	7	Forward	P62424	78
	A*11:01	VAFETATRNTGK	12	VA	FETATRNTGK	10	Forward	P51553	78
	A*11:01	ATKLLNLDSK	10	ATK	LLNLDSK	5	Reverse	Q11203	78
	A*11:01	SALVGQTSPK	10	SA	LVGQTSPK	27	Reverse	Q9Y2X3	78
	A*11:01	TVSETYMSK	9	TV	SETYMSK	22	Forward	O43295	78
	A*11:01	ASLPKALEK	9	ASLPK	ALEK	28	Forward	Q0VDD8	78
	A*11:01	KLMKDIEIK	9	KLMKDI	EIK	22	Forward	Q9NYU1	78
	A*11:01	VKLGQGKWNLK	11	VK	LGQGKWNLK	23	Reverse	O95067	78
	A*11:01	ASSEQNDILK	10	AS	SEQNDILK	22	Reverse	Q9Y520	78
	A*11:01	TILEKFEKK	9	TILEKF	EKK	1	Forward	Q14008	78
	A*11:01	TSMVDVRVMKK	11	TS	MVDVRVMKK	37	Reverse	P46100	78
	A*11:01	GVLGTVVHKG	10	GVLGTVVH	KG	11	Forward	Q9Y6C9	78
	A*11:01	GTDILEVHK	9	GT	DILEVHK	37	Forward	Q8TCU6	78
	A*11:01	VAFRVKLTAK	10	VA	FRVKLTAK	36	Forward	Q92545	78
	A*11:01	VVIKFEGNK	9	VVI	KFEGNK	4	Forward	Q9UKK6	78
	A*11:01	LRIEPLTSR	9	LR	IEPLTSR	22	Forward	P35249	78
	A*11:01	ATVLKEGVLKE	11	ATVLKEGVL	KE	35	Forward	Q9Y5J5	78
	A*11:01	SALDISRKWEK	11	SA	LDISRKWEK	1	Forward	Q9NWU5	78
	A*11:01	NTLEHSWIK	9	NT	LEHSWIK	25	Forward	O43293	78
	A*11:01	AAVTSYLAK	9	AAVTSY	LAK	18	Reverse	Q8WYB5	78
	A*11:01	GLFQFPTKK	9	GL	FQFPTKK	3	Forward	Q96GN5	78
	A*11:01	QKNKPLLSK	9	QKN	KPLLSK	11	Reverse	Q4FZB7	78
	A*11:01	VAAGYIMEK	9	VAA	GYIMEK	39	Forward	Q14232	78
	A*11:01	SSMPVSLLK	9	SS	MPVSLLK	40	Reverse	Q8NFH3	78
	A*11:01	NSTFNQVLVK	10	NSTFNQV	LVK	9	Reverse	Q07020	78
	A*11:01	STPLAGLAKP	10	STPLAGLA	KP	16	Reverse	Q9UIF9	78
	A*11:01	ALLPPKLPQ	9	ALLPP	KLPQ	2	Reverse	Q8WW22	78
	A*11:01	TIKEEAVGNIVK	12	TIK	EEAVGNIVK	2	Forward	Q9Y678	78
	A*11:01	RLLEELEALK	10	RL	LEELEALK	23	Forward	Q99996	78
	A*11:01	FIGGLQVK	8	FIGGL	QVK	7	Forward	P26368	78
	A*11:01	GGVLPAFPPK	10	GG	VLPAFPPK	37	Forward	Q15036	78
	A*11:01	LSFPDIIRNYK	11	LS	FPDIIRNYK	3	Forward	P42224	78
	A*11:01	SAMDMSITRL	10	SA	MDMSITRL	5	Forward	Q9H1A4	78
	A*11:01	ATFIVEKFIK	10	ATF	IVEKFIK	41	Reverse	O95104	78
	A*11:01	LTALIFANK	9	LTA	LIFANK	3	Reverse	P36405	78
	A*11:01	STAAFIFLR	9	STAAFI	FLR	33	Reverse	Q6WRX3	78
	A*11:01	STQQEKETIKA	11	STQQEKETI	KA	12	Forward	P24539	77
	A*11:01	GTLRKMVKK	9	GT	LRKMVKK	5	Forward	P61513	77
	A*11:01	VVADKTIKK	9	VVADKTI	KK	1	Reverse	Q5VWG9	77
	A*11:01	VVFVTKRK	8	VVF	VTKRK	37	Forward	P00390	77
	A*11:01	AASESLAVKK	10	AASESLA	VKK	21	Reverse	Q9Y4A5	77
	A*11:01	STHGTFLGKG	10	STHGTFLG	KG	40	Forward	Q12972	77
	A*11:01	VQNALAHR	8	VQN	ALAHR	10	Reverse	Q9H7F0	77
	A*11:01	TLQYPHAVGK	10	TL	QYPHAVGK	1	Reverse	P39656	77
	A*11:01	KTLKLWEKK	9	KTLK	LWEKK	2	Reverse	Q96RL7	77
	A*11:01	LTQSGEQPYK	10	LT	QSGEQPYK	1	Forward	O43920	77
	A*11:01	TAMQSKLIQK	10	TA	MQSKLIQK	2	Forward	O00222	77
	A*11:01	TKFKTGSILK	10	TK	FKTGSILK	22	Reverse	Q66K89	77
	A*11:01	KIMKDLIKEK	10	KIMKDLIK	EK	22	Forward	Q5GJ75	77
	A*11:01	QTSVLQPVKK	10	QT	SVLQPVKK	24	Forward	Q2TAL8	77
	A*11:01	AVVLNDIHKK	10	AV	VLNDIHKK	30	Forward	Q14118	77
	A*11:01	ASVNLKVSKP	10	ASVNLKVS	KP	14	Forward	O75475	77
	A*11:01	SSSLAEAIRQR	11	SSSL	AEAIRQR	1	Forward	Q01082	77
	A*11:01	SVYENGLTNK	10	SVYENGL	TNK	23	Reverse	Q6PL18	77
	A*11:01	SSYPVMCSSK	10	SSYPVM	CSSK	1	Reverse	Q8IWB7	77
	A*11:01	VTNNVIRKL	9	VTNNVIR	KL	3	Reverse	Q5SRE5	77
	A*11:01	SSVNVVITK	9	SSV	NVVITK	1	Forward	P42566	77
	A*11:01	YVVPPPVDPKK	11	YVV	PPPVDPKK	36	Reverse	Q8WVX9	77
	A*11:01	ATLEVDGVRK	10	ATL	EVDGVRK	16	Reverse	O95865	77
	A*11:01	ASTKVFLKY	9	AS	TKVFLKY	20	Forward	Q8WXR4	77
	A*11:01	VGVAPLGPK	9	VG	VAPLGPK	2	Forward	Q9NRM1	77
	A*11:01	TTSATISLKP	10	TTSAT	ISLKP	29	Reverse	Q6UWF7	77
	A*11:01	SFSKETEFMVK	11	SFS	KETEFMVK	8	Forward	Q5T3J3	77
	A*11:01	SNNTVVFVK	9	SN	NTVVFVK	20	Forward	O94842	77
	A*11:01	LAGFSEFHEK	10	LAG	FSEFHEK	28	Reverse	Q9NR09	77
	A*11:01	IAVLPQSPK	9	IAVLPQ	SPK	1	Reverse	Q9BXT8	77
	A*11:01	KERDSALFVK	10	KE	RDSALFVK	10	Reverse	Q9H3Q1	77
	A*11:01	IVIISGAWRK	10	IVIISGA	WRK	17	Forward	Q9NXA8	77
	A*11:01	KEDVTPFIKK	10	KE	DVTPFIKK	19	Reverse	O60502	77
	A*11:01	VQIGVVLQK	9	VQIGVV	LQK	4	Reverse	Q92871	77
	A*11:01	VRFSGLVSTGLK	12	VR	FSGLVSTGLK	0	Reverse	P13639	77
	A*11:01	KVNLIPVGIK	10	KVNL	IPVGIK	27	Forward	Q86YB8	77
	A*11:01	SISDFEKFKT	10	SISDFEKF	KT	6	Reverse	Q9NY61	77
	A*11:01	KLMDVISLK	9	KLM	DVISLK	4	Forward	Q8WYK1	77
	A*11:01	PEVEFKKMLK	10	PEV	EFKKMLK	23	Forward	Q7Z4H9	77
	A*11:01	VVFLLNTGK	9	VVFL	LNTGK	36	Forward	P09884	77
	A*11:01	SVPLSDALLKN	11	SVPLSDALL	KN	0	Reverse	P33981	77
	A*11:01	ASIAFVVPK	9	ASIAFVV	PK	29	Reverse	Q6Q759	77
	A*11:01	STAKHVFKE	9	STAKHVF	KE	21	Forward	P50748	76
	A*11:01	GTYENVRAK	9	GT	YENVRAK	17	Reverse	P15153	76
	A*11:01	ASSTPTPIKR	10	ASSTPTPI	KR	4	Forward	Q96P47	76
	A*11:01	KVIKVSYAR	9	KV	IKVSYAR	34	Forward	Q15717	76
	A*11:01	IHAEPNYGK	9	IH	AEPNYGK	1	Forward	P23921	76
	A*11:01	TADNAKIIGK	10	TA	DNAKIIGK	21	Forward	Q9UBZ9	76
	A*11:01	LAFQQNKKVMK	11	LA	FQQNKKVMK	11	Reverse	O75132	76
	A*11:01	EPQVVHLK	8	EPQV	VHLK	31	Reverse	Q13410	76
	A*11:01	HAGPSVFQK	9	HA	GPSVFQK	25	Forward	Q8TDC3	76
	A*11:01	GSSHLDIFQ	9	GS	SHLDIFQ	34	Forward	Q6P179	76
	A*11:01	NLHEWLAKK	9	NL	HEWLAKK	23	Reverse	Q9P2E3	76
	A*11:01	QAQKVTLPK	9	QA	QKVTLPK	19	Reverse	P35250	76
	A*11:01	ATSKGLVKI	9	ATSK	GLVKI	26	Reverse	Q8WXI7	76
	A*11:01	TSFQPANKLNK	11	TS	FQPANKLNK	7	Forward	Q8IWZ3	76
	A*11:01	ATYGPNGMNK	10	AT	YGPNGMNK	15	Reverse	P50990	76
	A*11:01	VSIDDRLKEK	10	VS	IDDRLKEK	1	Forward	P61421	76
	A*11:01	TAAGIIGVNRK	11	TA	AGIIGVNRK	5	Forward	Q00610	76
	A*11:01	SVTSGSAFKT	10	SVTSG	SAFKT	28	Reverse	P51610	76
	A*11:01	GNLLSLTKK	9	GNLLS	LTKK	14	Forward	P49005	76
	A*11:01	LRQIVNHLK	9	LRQ	IVNHLK	24	Reverse	Q8NFC6	76
	A*11:01	SSQDVHVVKL	10	SSQDVHVV	KL	1	Forward	Q9UNZ2	76
	A*11:01	VGDGPVDLK	9	VGDGPVD	LK	40	Forward	Q86YP4	76
	A*11:01	SASLVDTPK	9	SA	SLVDTPK	30	Forward	Q9NVH2	76
	A*11:01	TVIHFNNKP	9	TVIHFNN	KP	20	Forward	Q96K17	76
	A*11:01	ATGAQDVFQH	10	ATGA	QDVFQH	21	Reverse	Q86Y91	76
	A*11:01	KSHFLLGLK	9	KS	HFLLGLK	38	Reverse	O60287	76
	A*11:01	LTEGHILEK	9	LTEGH	ILEK	25	Reverse	Q8WZ42	76
	A*11:01	LRFQEPTEPK	10	LR	FQEPTEPK	13	Reverse	P31350	76
	A*11:01	RAVELVAAK	9	RAV	ELVAAK	28	Forward	Q5TIE3	76
	A*11:01	VTDPSIPIKR	10	VTDPSIPI	KR	12	Reverse	Q99607	76
	A*11:01	VINFKKIKY	9	VINFKKI	KY	17	Forward	Q9GZR7	76
	A*11:01	SKSLPIKTK	9	SKSL	PIKTK	17	Forward	Q16698	76
	A*11:01	TNDTIQLGK	9	TNDT	IQLGK	3	Forward	Q7L804	76
	A*11:01	SVLTLAASLK	10	SVLTLA	ASLK	6	Forward	Q5BKU6	76
	A*11:01	AAAGPLLLKK	10	AAAGPLL	LKK	17	Reverse	Q6ZV29	76
	A*11:01	VKFPEDMAKYR	11	VK	FPEDMAKYR	20	Forward	Q9BTT4	76
	A*11:01	ASSFVSSYK	9	ASSF	VSSYK	22	Forward	Q9UPM8	76
	A*11:01	GSLTVPTSPK	10	GS	LTVPTSPK	6	Forward	Q53EL6	76
	A*11:01	GLTFIIKGVRK	11	GLT	FIIKGVRK	11	Forward	P01903	76
	A*11:01	TYLDQTYAK	9	TY	LDQTYAK	33	Forward	P00395	76
	A*11:01	KHALIMLIK	9	KHALIM	LIK	20	Forward	P35251	76
	A*11:01	SVSDLYKVQ	9	SVSDLYK	VQ	8	Forward	Q8IZD9	76
	A*11:01	GTVDRMFDK	9	GTVD	RMFDK	28	Forward	P63316	76
	A*11:01	AGMAAVLQK	9	AGMAAV	LQK	15	Forward	Q6PCB7	76
	A*11:01	SLEGSFVYK	9	SL	EGSFVYK	17	Reverse	P50395	76
	A*11:01	VVQEPGQVKF	10	VVQEPGQV	KF	6	Reverse	Q96QU8	76
	A*11:01	TGQFFEIRK	9	TG	QFFEIRK	1	Forward	Q86V25	76
	A*11:01	AVTDALSMR	9	AVTDAL	SMR	14	Forward	Q92731	76
	A*11:01	SVLDSSLAK	9	SVLDSSL	AK	15	Reverse	Q9P2B7	76
	A*11:01	VVVKFLSEK	9	VV	VKFLSEK	30	Reverse	Q8NBZ7	76
	A*11:01	GMVTVLLKR	9	GMVT	VLLKR	20	Forward	Q9BY50	76
	A*11:01	STFSISVAK	9	STFS	ISVAK	7	Forward	P11766	76
	A*11:01	IALKVFLTK	9	IALKVF	LTK	28	Reverse	Q9HBW9	76
	A*11:01	ALSPVLQKV	9	ALSP	VLQKV	15	Forward	Q9ULI0	76
	A*11:01	ASLSAPSIMK	10	ASLS	APSIMK	20	Reverse	Q9BYX7	76
	A*11:01	QYMELKYLK	9	QY	MELKYLK	0	Reverse	Q92878	76
	A*11:01	ATQIYIVGR	9	AT	QIYIVGR	35	Reverse	Q9BZ72	76
	A*11:01	VVEGYIKFK	9	VVEGYIK	FK	30	Reverse	O60287	76
	A*11:01	TQTLSLSFK	9	TQT	LSLSFK	2	Forward	P03915	76
	A*11:01	QAFIPKFFK	9	QA	FIPKFFK	26	Reverse	Q9BZZ5	76
	A*11:01	AVMLPIGLR	9	AVML	PIGLR	4	Reverse	A0PJK1	76
	A*11:01	STDVQLLIK	9	STD	VQLLIK	7	Forward	Q01082	76
	A*11:01	VALLFLHLK	9	VA	LLFLHLK	23	Reverse	P59544	76
	A*11:01	KVFNQPKKA	9	KVFNQPK	KA	1	Forward	Q14008	75
	A*11:01	GSSAYSPPRK	10	GSSAYSPP	RK	18	Forward	O95502	75
	A*11:01	TMSPPGTAR	9	TMSP	PGTAR	29	Forward	Q9BUH8	75
	A*11:01	KLNDIKEVK	9	KLNDIKE	VK	1	Forward	Q92878	75
	A*11:01	ASNNELVTRK	10	ASNNELV	TRK	9	Reverse	P62241	75
	A*11:01	TGTPPPPPK	9	TGTPPP	PPK	1	Forward	Q9BQI5	75
	A*11:01	ASFDNVPRKK	10	AS	FDNVPRKK	28	Reverse	Q9NX58	75
	A*11:01	STFYSQRKE	9	STFYSQR	KE	17	Forward	Q8TCU4	75
	A*11:01	VVFSSNKVK	9	VVF	SSNKVK	4	Reverse	Q8TE85	75
	A*11:01	GVSSVIHKP	9	GVSSV	IHKP	4	Forward	Q16816	75
	A*11:01	TAWATKELRK	10	TA	WATKELRK	35	Forward	Q14974	75
	A*11:01	KVGELVVTK	9	KVGEL	VVTK	17	Forward	P36507	75
	A*11:01	ATVTPSPKV	9	ATVTPSP	KV	5	Forward	Q9H1E3	75
	A*11:01	TIMDSSGPK	9	TI	MDSSGPK	21	Reverse	P38646	75
	A*11:01	SVASNTPLK	9	SVAS	NTPLK	12	Forward	Q02241	75
	A*11:01	SVIPQVTEK	9	SVIPQ	VTEK	32	Forward	Q86WI1	75
	A*11:01	GVGEKLIKK	9	GVG	EKLIKK	31	Reverse	Q12852	75
	A*11:01	AVIQDLPKK	9	AVIQDL	PKK	18	Reverse	Q8WX93	75
	A*11:01	SSPMRVLSK	9	SSP	MRVLSK	39	Reverse	Q86Y33	75
	A*11:01	SLTIPYEKK	9	SLTIPYE	KK	39	Reverse	Q86WV1	75
	A*11:01	ASVIPPHVK	9	ASV	IPPHVK	15	Forward	Q9UN86	75
	A*11:01	ATPSEPIRVK	10	ATPS	EPIRVK	3	Reverse	Q5VTT5	75
	A*11:01	AYAQKVISR	9	AYA	QKVISR	39	Forward	P20933	75
	A*11:01	GSFQIKTVK	9	GSFQ	IKTVK	39	Reverse	P29374	75
	A*11:01	AATTVYFKR	9	AAT	TVYFKR	39	Reverse	P24863	75
	A*11:01	VRPEETIQVK	10	VRPE	ETIQVK	16	Forward	Q5VWG9	75
	A*11:01	VSISFSQRK	9	VSISF	SQRK	17	Forward	A6NLB4	75
	A*11:01	VNSTVLTSK	9	VN	STVLTSK	35	Forward	P69905	75
	A*11:01	ATVIYQKPQKL	11	ATVIYQKPQ	KL	25	Reverse	Q14159	75
	A*11:01	SAFDIPKEK	9	SA	FDIPKEK	4	Reverse	Q6R327	75
	A*11:01	TSVKNSWKF	9	TSVKNSW	KF	22	Forward	P08243	75
	A*11:01	AVAKWVMSK	9	AVA	KWVMSK	2	Forward	Q9Y6G3	75
	A*11:01	SVFNAVNWI	9	SV	FNAVNWI	32	Forward	Q01581	75
	A*11:01	VTTGSEGLKI	10	VTTGSEGL	KI	8	Forward	Q8NI36	75
	A*11:01	SMYSQVYSK	9	SMY	SQVYSK	32	Reverse	P04114	75
	A*11:01	KVHFLLVKE	9	KVHF	LLVKE	12	Reverse	Q969M7	75
	A*11:01	AVSGIVHEY	9	AVSGIVH	EY	24	Reverse	P28845	75
	A*11:01	AGDGLIERKL	10	AGDGLIE	RKL	1	Forward	P35232	75
	A*11:01	KVVPNLFEK	9	KV	VPNLFEK	33	Reverse	Q9C0G6	75
	A*11:01	TSFNFHPNVR	10	TS	FNFHPNVR	1	Forward	O75643	75
	A*11:01	QAIFEPLHK	9	QA	IFEPLHK	20	Forward	Q9NTI5	75
	A*11:01	ISYYHYFSK	9	IS	YYHYFSK	15	Forward	Q01082	75
	A*11:01	LAAPFKSIK	9	LAAPFKS	IK	40	Forward	P0C7M7	75
	A*11:01	KTFLTVVPK	9	KTFL	TVVPK	40	Reverse	Q92851	75
	A*11:01	MVYPFTGDKH	10	MVYPFTGD	KH	25	Forward	P53396	75
	A*11:01	NIFKLGLAK	9	NI	FKLGLAK	21	Reverse	P46781	75
	A*11:01	ATYPYQVRV	9	ATYPYQV	RV	40	Forward	Q9H2D1	75
	A*11:01	QQTLSFPK	8	QQ	TLSFPK	39	Reverse	Q9NQ75	75
	A*11:01	GVLAWVKKE	9	GVLAWVK	KE	41	Forward	P24001	75
	A*11:01	GTLPLAVTK	9	GTLPL	AVTK	26	Reverse	Q9NRD8	75
	A*11:01	GVDSSIFQNKP	11	GVDSSIFQN	KP	40	Forward	Q8N9N2	75
	A*11:01	VVLNVTVYR	9	VVLNVT	VYR	21	Forward	Q5DID0	75
	A*11:01	SVIGTPIMK	9	SVIGTP	IMK	19	Reverse	Q6JQN1	75
	A*11:01	ITNQVFLPK	9	ITNQVFL	PK	35	Reverse	Q9Y2C9	75
	A*11:01	FVYDHVFAKE	10	FVYDHVFA	KE	7	Reverse	Q01850	75
	A*11:01	ALSKVPFLK	9	ALS	KVPFLK	33	Forward	O75815	75
	A*11:01	FATPPVIGK	9	FATP	PVIGK	41	Reverse	O95671	75
	A*11:01	GSLFLAGTPK	10	GSLFLA	GTPK	25	Reverse	Q8NDA2	75
	A*11:01	LQNEPLPELR	10	LQNEPLPE	LR	1	Reverse	O95793	75
	A*11:01	ATDINIVLK	9	AT	DINIVLK	3	Reverse	P30414	75
	A*11:01	IVLKFSPVK	9	IVLKFS	PVK	37	Reverse	Q2LD37	75
	A*11:01	SFGEGMFTK	9	SFGEG	MFTK	40	Reverse	Q9ULT0	75
	A*11:01	GTLQEWLEK	9	GTL	QEWLEK	26	Forward	Q49MG5	75
	A*11:01	LLTRWLMMK	9	LLT	RWLMMK	34	Forward	Q9Y267	75
	A*11:01	AVLVWFSMK	9	AVLV	WFSMK	9	Reverse	Q4VC12	75
	A*11:01	AQPKPRKQ	8	AQ	PKPRKQ	14	Forward	P81605	74
	A*11:01	SLTGKKFEK	9	SLT	GKKFEK	40	Reverse	Q96JP5	74
	A*11:01	SLKMSPGRR	9	SLK	MSPGRR	6	Reverse	Q2M243	74
	A*11:01	RAARPPPLK	9	RAA	RPPPLK	18	Forward	Q96RK0	74
	A*11:01	VTHGSLLKK	9	VTH	GSLLKK	35	Forward	O15439	74
	A*11:01	SILEQRVKK	9	SILEQR	VKK	40	Reverse	Q92620	74
	A*11:01	QVQGETKVLK	10	QV	QGETKVLK	14	Reverse	Q8NFP4	74
	A*11:01	QVYRQLQK	8	QVYR	QLQK	2	Reverse	P63092	74
	A*11:01	IVGDPSTKA	9	IVGDPST	KA	21	Forward	Q14566	74
	A*11:01	NTKMFVNTK	9	NT	KMFVNTK	2	Forward	Q9NXC5	74
	A*11:01	KDTEITTK	8	KDTE	ITTK	17	Reverse	Q15003	74
	A*11:01	ATISFPKKR	9	ATISFPK	KR	40	Forward	Q99741	74
	A*11:01	IGGVIVKK	8	IGGVI	VKK	1	Reverse	P09972	74
	A*11:01	SVPEAGGPPKKL	12	SVPEAGGPP	KKL	34	Forward	Q8IXM2	74
	A*11:01	VDVPVVREK	9	VDV	PVVREK	28	Forward	Q9UKV0	74
	A*11:01	TLSTPKIQK	9	TLS	TPKIQK	9	Reverse	Q32NC0	74
	A*11:01	GLFDHPAKIAK	11	GL	FDHPAKIAK	28	Reverse	O60563	74
	A*11:01	KIFESRFKE	9	KIFESRF	KE	3	Reverse	O75691	74
	A*11:01	QTALLKLAHK	10	QTA	LLKLAHK	2	Forward	P62424	74
	A*11:01	AAQRIGAVLK	10	AAQRIG	AVLK	40	Reverse	Q3KR16	74
	A*11:01	ALTDVAVRR	9	ALT	DVAVRR	33	Forward	Q969S8	74
	A*11:01	STSTERTTK	9	STSTER	TTK	26	Forward	O15481	74
	A*11:01	VSSISSAVK	9	VS	SISSAVK	1	Forward	P32249	74
	A*11:01	ALSTPVEVK	9	ALS	TPVEVK	1	Forward	Q9HAS0	74
	A*11:01	EGFYPVDSVK	10	EGF	YPVDSVK	27	Reverse	Q9NYZ2	74
	A*11:01	STSSVPFMK	9	STSSV	PFMK	13	Reverse	Q684P5	74
	A*11:01	LAFEHLLLK	9	LAF	EHLLLK	1	Reverse	P78396	74
	A*11:01	SVANHNSFLLKN	12	SVANHNSFL	LKN	1	Forward	Q15669	74
	A*11:01	DKALLPLHR	9	DKALL	PLHR	40	Forward	Q15029	74
	A*11:01	AQNPSLFKV	9	AQ	NPSLFKV	25	Forward	P33527	74
	A*11:01	AANDIMLVK	9	AA	NDIMLVK	3	Reverse	P49863	74
	A*11:01	SLASAIAFQ	9	SLASAI	AFQ	13	Reverse	Q96C45	74
	A*11:01	STAGFVLSH	9	STAGFV	LSH	5	Forward	Q6ZSR9	74
	A*11:01	GSLGFLSTK	9	GSLGF	LSTK	33	Reverse	Q99932	74
	A*11:01	LSMDPLPLRTK	11	LS	MDPLPLRTK	13	Reverse	P35869	74
	A*11:01	ATLGDLKLVVAS	12	ATLGDLKLV	VAS	21	Forward	P53618	74
	A*11:01	TDKVYILK	8	TDKV	YILK	23	Forward	Q8WZ42	74
	A*11:01	AAFDGGFSKL	10	AAFDGGF	SKL	10	Forward	Q86WA8	74
	A*11:01	AVLPSVLKN	9	AVLPSVL	KN	33	Forward	Q9BTE3	74
	A*11:01	MVANLLYKE	9	MVANLLY	KE	11	Reverse	P49720	74
	A*11:01	ATSYFVVTK	9	ATSYF	VVTK	25	Forward	Q6V0I7	74
	A*11:01	SVSLLNTFK	9	SVSL	LNTFK	41	Reverse	Q86W24	74
	A*11:01	AVAQMDFKI	9	AVAQMDF	KI	3	Reverse	A2RUC4	74
	A*11:01	ASIMHYIAIK	10	ASIMH	YIAIK	8	Forward	P41595	74
	A*11:01	TSVDALLRY	9	TSVDA	LLRY	29	Reverse	Q9P225	74
	A*11:01	SVSLDVVFK	9	SVSL	DVVFK	37	Forward	Q96RL7	74
	A*11:01	VMATPRLIL	9	VM	ATPRLIL	26	Reverse	P29376	74
	A*11:01	SVLLFTQLR	9	SVLLFTQ	LR	3	Reverse	Q03188	74
	A*11:01	SVFSDVFFK	9	SV	FSDVFFK	1	Forward	O43676	74
	A*11:01	LVEFLPLGK	9	LVEFL	PLGK	35	Forward	P46087	74
	A*11:01	ASAIMGHKR	9	ASAIMGH	KR	14	Reverse	Q5T5P2	73
	A*11:01	KEKGEIRK	8	KEKGE	IRK	40	Forward	Q9BZQ6	73
	A*11:01	RTTHNIIKE	9	RTTHNII	KE	3	Reverse	Q12772	73
	A*11:01	AVYQAKEKKI	10	AVYQAKEK	KI	34	Reverse	Q9NPJ6	73
	A*11:01	VSPNQPLKK	9	VS	PNQPLKK	26	Reverse	Q9UHI6	73
	A*11:01	LSYEDKSGKQRY	12	LS	YEDKSGKQRY	29	Reverse	Q969X5	73
	A*11:01	RVVDGKDLTKT	11	RVVDGKDLT	KT	32	Reverse	Q9BXW9	73
	A*11:01	GVYGDVHRKV	10	GVYGDVHR	KV	35	Forward	O95758	73
	A*11:01	LVSPTVRTK	9	LVSP	TVRTK	0	Reverse	O15018	73
	A*11:01	AQIENSAAGGIK	12	AQIENSAA	GGIK	32	Reverse	Q9H0R5	73
	A*11:01	SNGIRVHFK	9	SNGI	RVHFK	8	Reverse	Q9UHD8	73
	A*11:01	IKVSPSSPR	9	IKV	SPSSPR	38	Forward	Q96A56	73
	A*11:01	SANFPNKIEK	10	SA	NFPNKIEK	12	Reverse	Q99797	73
	A*11:01	QANEKSFFK	9	QA	NEKSFFK	1	Forward	Q96S55	73
	A*11:01	KELSPLRKK	9	KE	LSPLRKK	30	Forward	O94822	73
	A*11:01	RTHAVIIYR	9	RTH	AVIIYR	1	Reverse	Q9BZL3	73
	A*11:01	VSIDSVTKK	9	VS	IDSVTKK	40	Reverse	Q9NZJ4	73
	A*11:01	QLEEFQHLK	9	QL	EEFQHLK	4	Reverse	Q16635	73
	A*11:01	VTTVVPPNK	9	VTTVV	PPNK	17	Forward	Q9H251	73
	A*11:01	RVGMLRVLR	9	RV	GMLRVLR	8	Reverse	O43497	73
	A*11:01	SSLFNQPK	8	SSLF	NQPK	17	Reverse	Q92736	73
	A*11:01	VGGRWEVVK	9	VG	GRWEVVK	6	Reverse	Q6NUQ4	73
	A*11:01	IKLLAEPPR	9	IKLL	AEPPR	18	Reverse	Q96Q27	73
	A*11:01	TVQQLLLKK	9	TVQQLLL	KK	7	Forward	Q7Z5J4	73
	A*11:01	SLGPVMPVR	9	SL	GPVMPVR	22	Reverse	P26373	73
	A*11:01	NEMPPPPPK	9	NE	MPPPPPK	38	Forward	P35663	73
	A*11:01	WTTAILKR	8	WTTA	ILKR	14	Reverse	Q8TCU5	73
	A*11:01	RVLDAVLAR	9	RVL	DAVLAR	4	Forward	P00480	73
	A*11:01	AVAVLGNLAK	10	AVAVLGN	LAK	10	Reverse	P37288	73
	A*11:01	ATLQLGWHR	9	ATLQL	GWHR	22	Forward	Q8IYX4	73
	A*11:01	AESASFFK	8	AES	ASFFK	23	Forward	Q9NSI6	73
	A*11:01	AFADVTRFR	9	AFADV	TRFR	15	Forward	Q9UK80	73
	A*11:01	VLFKNVTLK	9	VLF	KNVTLK	15	Reverse	Q9BZC7	73
	A*11:01	PKDLIQAR	8	PKDLIQ	AR	17	Reverse	Q5JRA6	73
	A*11:01	DKYIALNEDLR	11	DK	YIALNEDLR	5	Reverse	Q9TNN7	73
	A*11:01	FQDSIFKK	8	FQDSIF	KK	16	Reverse	Q9Y5S2	73
	A*11:01	LAVGADSVTLK	11	LAV	GADSVTLK	1	Forward	Q9NYH9	73
	A*11:01	KVLNIPIIAK	10	KVLNI	PIIAK	36	Forward	Q9P291	73
	A*11:01	AAVDTLFAK	9	AAVDTLF	AK	27	Forward	Q9UHQ1	73
	A*11:01	ALLVPPKLQ	9	ALLV	PPKLQ	35	Forward	O00231	73
	A*11:01	AVFIQLRIR	9	AVFIQL	RIR	30	Forward	Q68DH5	73
	A*11:01	VRFEFGGPEVLK	12	VR	FEFGGPEVLK	1	Forward	Q08257	73
	A*11:01	HSKSIFLSH	9	HSK	SIFLSH	25	Forward	P48960	73
	A*11:01	TSLPPPLFK	9	TSLPP	PLFK	25	Forward	Q96BY6	73
	A*11:01	LQLPWKLKI	9	LQL	PWKLKI	29	Reverse	O14626	73
	A*11:01	SIAVPLVGKL	10	SI	AVPLVGKL	12	Forward	Q9BUN8	73
	A*11:01	FYLPSFKI	8	FYLP	SFKI	7	Forward	P46098	73
	A*11:01	RTFYEKRMQK	10	RTFYEKRM	QK	10	Reverse	P62753	72
	A*11:01	GSHITRDIK	9	GSHIT	RDIK	11	Reverse	P38606	72
	A*11:01	SVMAQVRGKA	10	SVMAQVR	GKA	15	Forward	Q6P2E9	72
	A*11:01	GTWKEKAK	8	GTWK	EKAK	33	Forward	P25054	72
	A*11:01	KTFPYQHYR	9	KTFPYQH	YR	1	Forward	Q8NI27	72
	A*11:01	SEVEADLQK	9	SEV	EADLQK	8	Forward	Q9HCK1	72
	A*11:01	GTMDPKRFYKK	11	GT	MDPKRFYKK	12	Reverse	Q5QJE6	72
	A*11:01	QSDPDVHFK	9	QS	DPDVHFK	26	Forward	Q00610	72
	A*11:01	SIMKWNERR	9	SIMKWN	ERR	1	Forward	Q9P0J0	72
	A*11:01	VTDPSIPIKKR	11	VTDPSIPI	KKR	12	Reverse	Q99607	72
	A*11:01	KTLLSYVNK	9	KTLLS	YVNK	23	Reverse	P10909	72
	A*11:01	STFQVTGK	8	STF	QVTGK	37	Reverse	Q9NR80	72
	A*11:01	TGLPVSQPK	9	TG	LPVSQPK	5	Forward	Q14694	72
	A*11:01	RLFEPYKK	8	RLFEP	YKK	14	Reverse	Q8NE79	72
	A*11:01	SGFQAKRYVFK	11	SG	FQAKRYVFK	28	Forward	Q02241	72
	A*11:01	ASFNRAMLR	9	AS	FNRAMLR	7	Forward	Q14204	72
	A*11:01	LTGRLQVLK	9	LTGRL	QVLK	19	Forward	P42226	72
	A*11:01	STAPLLLHR	9	STA	PLLLHR	26	Reverse	Q96T55	72
	A*11:01	DKSIFVKK	8	DKS	IFVKK	30	Reverse	Q6N069	72
	A*11:01	NIREAVESMVK	11	NIR	EAVESMVK	5	Reverse	Q96C01	72
	A*11:01	ISFRTAPIK	9	ISFR	TAPIK	35	Reverse	Q8NCW6	72
	A*11:01	LLMGIERLK	9	LLMGIE	RLK	38	Reverse	Q9Y6J0	72
	A*11:01	SGLVSFIHR	9	SGLVSF	IHR	24	Forward	O43827	72
	A*11:01	RLFVDGIPK	9	RLFVDGI	PK	6	Reverse	O15484	72
	A*11:01	TVIRDVEQFQK	11	TVIRDVEQ	FQK	32	Forward	Q14566	72
	A*11:01	ATDYLLPAR	9	ATD	YLLPAR	34	Forward	P56715	72
	A*11:01	AAAGIMVGKLG	11	AAAGIMVG	KLG	19	Reverse	Q9NX47	72
	A*11:01	FSFKAELRK	9	FSF	KAELRK	40	Forward	O95838	72
	A*11:01	LSAFWIKK	8	LSAFWI	KK	38	Forward	Q8TCP9	72
	A*11:01	TVLHDMILK	9	TV	LHDMILK	24	Forward	P61289	72
	A*11:01	TQAGLTLLH	9	TQA	GLTLLH	2	Reverse	O95352	72
	A*11:01	VVDGQLTILTK	11	VVDGQLT	ILTK	16	Forward	Q16787	72
	A*11:01	RVFDVLVLR	9	RV	FDVLVLR	32	Forward	Q8IYB7	72
	A*11:01	FLEKFFAK	8	FLEKFF	AK	34	Reverse	Q49AJ0	72
	A*11:01	VVEKAGPPKK	10	VVEKAGPP	KK	37	Forward	Q14324	71
	A*11:01	SRSSPLVQK	9	SRSSPL	VQK	13	Reverse	Q8NDH2	71
	A*11:01	SSFSSPHAFG	10	SSFSSPH	AFG	27	Forward	Q5BKZ1	71
	A*11:01	GLYDRPGASPK	11	GL	YDRPGASPK	32	Forward	Q12769	71
	A*11:01	DKDGFVAK	8	DKDGFV	AK	23	Reverse	O43852	71
	A*11:01	SLTKSIMKK	9	SLT	KSIMKK	20	Forward	Q6NY19	71
	A*11:01	TSIPKVPKQ	9	TS	IPKVPKQ	35	Reverse	Q6P2D8	71
	A*11:01	LRQINPQNK	9	LR	QINPQNK	1	Forward	P61803	71
	A*11:01	QFQGMKNK	8	QFQGMK	NK	8	Reverse	Q99538	71
	A*11:01	TRIDRSVFK	9	TR	IDRSVFK	39	Forward	O75694	71
	A*11:01	NLAKLTGIK	9	NLAKLTG	IK	9	Forward	P06276	71
	A*11:01	SVYYNEASGAK	11	SVYYNEAS	GAK	28	Reverse	Q13509	71
	A*11:01	GTGGALGDLK	10	GT	GGALGDLK	33	Forward	Q9Y4M8	71
	A*11:01	AQDVGRMKF	9	AQDVGRM	KF	35	Forward	Q13263	71
	A*11:01	VTYSLPRKT	9	VTYSLPR	KT	12	Forward	Q9BRD0	71
	A*11:01	TNTDIVISK	9	TNTDI	VISK	3	Reverse	Q96DR5	71
	A*11:01	KTFSVVIKQ	9	KTF	SVVIKQ	16	Reverse	Q8NHY6	71
	A*11:01	SVDSGINLK	9	SVDSGI	NLK	26	Reverse	Q9P2M4	71
	A*11:01	VTIFIRGIW	9	VTIF	IRGIW	7	Forward	Q3SXY8	71
	A*11:01	TVMQNIVK	8	TVMQN	IVK	33	Forward	P19404	71
	A*11:01	QTALLKLAH	9	QTA	LLKLAH	2	Forward	P62424	71
	A*11:01	SILETLQRK	9	SILET	LQRK	19	Forward	Q08378	71
	A*11:01	STISTLLRGVS	11	STIS	TLLRGVS	33	Forward	Q9UPY5	71
	A*11:01	ASWGVQLGK	9	ASWGVQ	LGK	5	Forward	P48681	71
	A*11:01	AGLSEVVVVK	10	AGLS	EVVVVK	14	Reverse	Q8N392	71
	A*11:01	VAVDTELRYK	10	VAVDTEL	RYK	16	Forward	Q96GM8	71
	A*11:01	LATRVLEAIQK	11	LAT	RVLEAIQK	1	Forward	Q96ST3	71
	A*11:01	LSTPSKIFPYNK	12	LST	PSKIFPYNK	1	Forward	O95780	71
	A*11:01	VIIKKSCFSK	10	VII	KKSCFSK	11	Forward	Q8N139	71
	A*11:01	GTLLGESLKKL	11	GTLLGESLK	KL	13	Forward	O75663	71
	A*11:01	VGVAVITIK	9	VGVAV	ITIK	6	Reverse	O95932	71
	A*11:01	TLFTGFFHK	9	TL	FTGFFHK	15	Reverse	Q15022	71
	A*11:01	ALFSMLKTT	9	ALF	SMLKTT	26	Reverse	P04114	71
	A*11:01	PPMTVFLK	8	PP	MTVFLK	33	Reverse	Q9ULV0	71
	A*11:01	ATLDLELFK	9	ATLD	LELFK	19	Reverse	Q9BYD6	71
	A*11:01	KSHPPEPPK	9	KS	HPPEPPK	16	Reverse	P34947	70
	A*11:01	CRVDKKKVLVK	11	CRV	DKKKVLVK	23	Reverse	P62195	70
	A*11:01	AVFHAPKKR	9	AVFHAPK	KR	1	Forward	Q8NCE0	70
	A*11:01	RTLPTARPR	9	RTLPT	ARPR	1	Reverse	Q96MF4	70
	A*11:01	TTANVRIKI	9	TTANVRI	KI	27	Forward	P78332	70
	A*11:01	KWLTFVAGK	9	KWL	TFVAGK	36	Forward	Q8WZ42	70
	A*11:01	AVTSYVVKK	9	AVT	SYVVKK	35	Forward	O95714	70
	A*11:01	VSLPEQPPK	9	VSL	PEQPPK	16	Forward	O60293	70
	A*11:01	TVPKGNSAL	9	TV	PKGNSAL	14	Reverse	Q9BVA6	70
	A*11:01	IVNSAQTGYAK	11	IVNSAQTG	YAK	20	Reverse	O75964	70
	A*11:01	GILTHSGFPAK	11	GI	LTHSGFPAK	4	Forward	Q8IUR0	70
	A*11:01	EASAFSFKK	9	EA	SAFSFKK	10	Reverse	Q99627	70
	A*11:01	VSLHCVTFK	9	VSLHC	VTFK	29	Forward	Q9NQ36	70
	A*11:01	ATRFIQRFR	9	ATRFIQR	FR	1	Reverse	Q9Y5L0	70
	A*11:01	ASALPLGSR	9	ASA	LPLGSR	2	Forward	O60232	70
	A*11:01	FPNIKSIPK	9	FP	NIKSIPK	17	Reverse	Q9P032	70
	A*11:01	VVQIRPITK	9	VVQIRPI	TK	10	Reverse	Q15020	70
	A*11:01	IIYDPKLQPKT	11	IIYDPKLQ	PKT	1	Forward	Q04656	70
	A*11:01	SVSEQELLYKR	11	SVSEQELL	YKR	1	Forward	Q13608	70
	A*11:01	ATFFDIGVK	9	ATFF	DIGVK	14	Reverse	Q92786	70
	A*11:01	ATFPGMWRE	9	ATFPGMW	RE	35	Reverse	Q6YP21	70
	A*11:01	IVLPFELKK	9	IVL	PFELKK	8	Reverse	A1L3X0	70
	A*11:01	QLIPIHFPK	9	QL	IPIHFPK	39	Forward	Q9Y2Q3	70
	A*11:01	SLLGKDVLIKF	11	SLLGKDVL	IKF	37	Reverse	P00558	70
	A*11:01	SIVNLVLVK	9	SIVNL	VLVK	23	Reverse	A6NJL1	70
	A*11:01	ATKQGRWPK	9	ATK	QGRWPK	33	Forward	P18621	69
	A*11:01	AGRNPKPVLK	10	AGRNPKPV	LK	20	Forward	Q86WI0	69
	A*11:01	LTLHHHFAK	9	LTL	HHHFAK	33	Reverse	Q9Y4F3	69
	A*11:01	AVYDRPGALAQ	11	AVYDRPGA	LAQ	39	Forward	Q12769	69
	A*11:01	SAAEKPLMK	9	SAAE	KPLMK	13	Forward	Q9H093	69
	A*11:01	STDFHEFKK	9	STD	FHEFKK	7	Forward	Q96T58	69
	A*11:01	PASIPLRNK	9	PASI	PLRNK	32	Reverse	Q9UQ84	69
	A*11:01	ASAQRVLLEK	10	ASA	QRVLLEK	3	Reverse	Q6UX01	69
	A*11:01	AAAKITIQPK	10	AAAK	ITIQPK	33	Forward	Q14831	69
	A*11:01	VVMAADRVKT	10	VVMAADR	VKT	35	Forward	Q9H0U9	69
	A*11:01	ATSDDPFGK	9	ATS	DDPFGK	28	Reverse	P42566	69
	A*11:01	ASQEIGALQK	10	ASQ	EIGALQK	7	Forward	P26374	69
	A*11:01	SVTEFSEKE	9	SVTEFSE	KE	33	Reverse	Q9BVS4	69
	A*11:01	KGKPVVKIQ	9	KGKP	VVKIQ	11	Forward	Q9BUB4	69
	A*11:01	ATNYGEDKLT	10	ATNYGED	KLT	15	Reverse	Q15293	69
	A*11:01	DKGELIYKR	9	DKG	ELIYKR	16	Reverse	Q86V40	69
	A*11:01	NVSTVLKTD	9	NVST	VLKTD	28	Forward	P52732	69
	A*11:01	STFDHPEVKL	10	STFDHPE	VKL	1	Forward	P78371	69
	A*11:01	KLRGDQSILK	10	KLRGD	QSILK	16	Forward	Q86UK5	69
	A*11:01	WYKIFIHK	8	WY	KIFIHK	29	Forward	Q92670	69
	A*11:01	VLSRELFKK	9	VLSR	ELFKK	38	Forward	Q4ZG55	69
	A*11:01	ATFLDPYKR	9	ATFLDP	YKR	1	Forward	O96006	69
	A*11:01	ITLPLHPPK	9	ITLPLHP	PK	39	Reverse	Q86XX4	69
	A*11:01	VTLDARSPVQK	11	VTLDA	RSPVQK	39	Reverse	Q9Y6Q1	69
	A*11:01	VLVRVVALDK	10	VL	VRVVALDK	31	Reverse	Q15942	69
	A*11:01	IIFETLKKLK	10	IIFE	TLKKLK	29	Reverse	Q9NWZ5	69
	A*11:01	VGYKEFQK	8	VGY	KEFQK	10	Forward	P22304	69
	A*11:01	AISLDNQFK	9	AISLDNQ	FK	19	Forward	Q2PPJ7	69
	A*11:01	TFGKNVVIIK	10	TFGKNVV	IIK	5	Reverse	Q9H903	69
	A*11:01	VEIVMHLYK	9	VEIV	MHLYK	3	Forward	Q7Z569	69
	A*11:01	VSYFPTLRH	9	VS	YFPTLRH	40	Forward	A6NIE6	69
	A*11:01	WGSASLVQK	9	WGSA	SLVQK	15	Reverse	Q1L6U9	69
	A*11:01	VLLKWAQYK	9	VLL	KWAQYK	16	Forward	O95838	69
	A*11:01	SVAFGKIIRK	10	SVA	FGKIIRK	38	Reverse	P49773	69
	A*11:01	PEMSLGLQK	9	PEMSL	GLQK	0	Reverse	Q9Y3P9	69
	A*11:01	FPIPLKPLR	9	FPIPL	KPLR	35	Reverse	P07988	69
	A*11:01	VVIGPLPLH	9	VVIGP	LPLH	22	Reverse	O60518	69
	A*11:01	VTVDYFSER	9	VTVDY	FSER	13	Forward	Q7KZF4	69
	A*11:01	SLDAVYLLLK	10	SLDA	VYLLLK	4	Reverse	Q5JVF3	69
	A*11:01	LRNKPIAAK	9	LRNKPI	AAK	39	Forward	Q9BY44	68
	A*11:01	QRNTQVAK	8	QRNT	QVAK	26	Reverse	Q9BYG7	68
	A*11:01	VTGGPLEGAKK	11	VTGGPLEG	AKK	38	Forward	P43166	68
	A*11:01	ATDKSFVVSA	10	ATD	KSFVVSA	40	Reverse	Q96S99	68
	A*11:01	SFDTHEFKK	9	SFDTH	EFKK	31	Reverse	Q9NYV6	68
	A*11:01	IVVTHGLSK	9	IVVT	HGLSK	9	Reverse	Q8NH43	68
	A*11:01	AQHSLFAVGS	10	AQHSLFA	VGS	27	Reverse	Q15915	68
	A*11:01	SAARGSGATWYK	12	SA	ARGSGATWYK	8	Reverse	P55809	68
	A*11:01	TRISETIER	9	TR	ISETIER	9	Forward	P26639	68
	A*11:01	FEPAKNKE	8	FEP	AKNKE	19	Reverse	Q9UIG0	68
	A*11:01	GGIGNPMVK	9	GGI	GNPMVK	8	Forward	Q96M27	68
	A*11:01	HTGETAFLR	9	HTGET	AFLR	9	Forward	P17022	68
	A*11:01	YQASGKITVK	10	YQA	SGKITVK	12	Reverse	Q92545	68
	A*11:01	VSSPEVYTK	9	VSSPEV	YTK	30	Forward	P28358	68
	A*11:01	NTRIGFLQK	9	NTR	IGFLQK	11	Forward	Q99743	68
	A*11:01	IVDTGLASFQ	10	IVDTG	LASFQ	13	Reverse	Q9P1Z9	68
	A*11:01	SLSGILRMNK	10	SLSGILR	MNK	11	Forward	Q8NF91	68
	A*11:01	VVEFKALQRT	10	VVEFK	ALQRT	35	Forward	Q9P2K5	68
	A*11:01	NLSPLHELK	9	NLSPLH	ELK	2	Reverse	Q9NYK1	68
	A*11:01	ISAGLKFGGK	10	ISAGLK	FGGK	11	Reverse	Q9UBB9	68
	A*11:01	FMKASLIQK	9	FMK	ASLIQK	15	Reverse	P31947	68
	A*11:01	RTLIRIMYR	9	RTLIRIM	YR	34	Forward	P50995	68
	A*11:01	VLLSKDIAWK	10	VLLSKDI	AWK	16	Reverse	Q9Y4L1	68
	A*11:01	QSQFTKLFK	9	QSQ	FTKLFK	27	Reverse	Q9UBT2	68
	A*11:01	SVLQDRSFLK	10	SVLQDRS	FLK	31	Reverse	Q9UQR1	68
	A*11:01	RVSEFFMNKA	10	RVSEFFMN	KA	21	Forward	Q9NXR8	68
	A*11:01	ATSPILRLHL	10	ATS	PILRLHL	28	Reverse	Q6UWB1	68
	A*11:01	ITYDDRFNKL	10	ITYDDRFN	KL	23	Reverse	P26196	68
	A*11:01	AAYNVPPLK	9	AAYNVP	PLK	9	Forward	Q16891	68
	A*11:01	VFPSLPLKK	9	VFPSL	PLKK	3	Reverse	Q9NQY0	68
	A*11:01	IIHAAPLYLK	10	IIH	AAPLYLK	32	Reverse	Q96HW7	68
	A*11:01	RVFQGFFTRG	10	RVFQGFFT	RG	1	Forward	O95235	68
	A*11:01	GVFEPTIKV	9	GVFEPTI	KV	1	Forward	P17987	68
	A*11:01	YPANYVLLK	9	YPANYV	LLK	21	Reverse	Q9UKS6	68
	A*11:01	GLYDIPRHL	9	GL	YDIPRHL	15	Reverse	P56945	68
	A*11:01	ASLHSMFLIK	10	ASLH	SMFLIK	32	Forward	Q9HCD6	68
	A*11:01	VVFLAGFIKK	10	VVF	LAGFIKK	7	Forward	P53804	68
	A*11:01	SSVGDLFVFK	10	SSVG	DLFVFK	1	Forward	Q8IWA0	68
	A*11:01	LVSFIGPIYK	10	LVS	FIGPIYK	11	Forward	Q92802	68
	A*11:01	KDKLAESIMK	10	KDK	LAESIMK	34	Forward	P00338	68
	A*11:01	LGLVPFLVH	9	LGLVPFL	VH	15	Reverse	Q02413	68
	A*11:01	EALPKGRHK	9	EA	LPKGRHK	5	Reverse	P35250	67
	A*11:01	FSGVAKIK	8	FSGV	AKIK	38	Reverse	Q92766	67
	A*11:01	KGYPRLIYK	9	KG	YPRLIYK	32	Reverse	O94830	67
	A*11:01	SVSKIGWKK	9	SVSK	IGWKK	4	Forward	Q8WZ42	67
	A*11:01	TPEDKAKLK	9	TP	EDKAKLK	40	Forward	Q14203	67
	A*11:01	VCRVELKK	8	VCR	VELKK	4	Reverse	P56192	67
	A*11:01	MSNANTITK	9	MS	NANTITK	33	Forward	O43290	67
	A*11:01	SLNAALMHRK	10	SLNAALMH	RK	36	Forward	O95249	67
	A*11:01	VSLRPIIKR	9	VSL	RPIIKR	16	Forward	Q76N89	67
	A*11:01	RFELPPPPK	9	RFE	LPPPPK	19	Reverse	O95789	67
	A*11:01	TSMPHTSGMNRL	12	TS	MPHTSGMNRL	13	Forward	Q12778	67
	A*11:01	KLLKVITMPK	10	KLLKVI	TMPK	26	Reverse	Q58FF3	67
	A*11:01	LVHVEIYPK	9	LVHVEIY	PK	26	Reverse	Q8NGP6	67
	A*11:01	VSLGGIVKTK	10	VSLGGIVK	TK	39	Forward	O75916	67
	A*11:01	IDDGRVIPK	9	ID	DGRVIPK	5	Reverse	Q9HCS2	67
	A*11:01	SIFRTPEVK	9	SIFRTPE	VK	35	Forward	Q66GS9	67
	A*11:01	LSSEAFFKK	9	LSSEAF	FKK	24	Forward	Q8N2C7	67
	A*11:01	ITLGQVHLK	9	IT	LGQVHLK	13	Forward	O15484	67
	A*11:01	GVISNHLILKN	11	GVISNHLIL	KN	12	Reverse	P43243	67
	A*11:01	AYGRFLFK	8	AYG	RFLFK	3	Reverse	O75344	67
	A*11:01	ASIDDQLQ	8	ASIDD	QLQ	5	Reverse	Q9UL36	67
	A*11:01	DYCEYLKVK	9	DYCEYL	KVK	26	Reverse	Q6ZV29	67
	A*11:01	MLSIVGRPR	9	ML	SIVGRPR	24	Reverse	Q9BYX7	67
	A*11:01	LTVVHGLLR	9	LTV	VHGLLR	13	Reverse	O75783	67
	A*11:01	ITDTTLHYTK	10	ITDTT	LHYTK	5	Forward	Q8WXI7	67
	A*11:01	SGQIGMEILK	10	SGQIGM	EILK	24	Forward	P52758	67
	A*11:01	QLFNADFVK	9	QLFN	ADFVK	12	Forward	O95394	67
	A*11:01	LSYDIYEGK	9	LSYD	IYEGK	4	Reverse	O75376	67
	A*11:01	ILADIPVTAK	10	ILADI	PVTAK	32	Forward	P13995	67
	A*11:01	VMAPTLRLL	9	VM	APTLRLL	7	Forward	Q01484	67
	A*11:01	TKCEIVGK	8	TK	CEIVGK	10	Reverse	Q9H1B5	67
	A*11:01	RISTVSFPK	9	RI	STVSFPK	5	Reverse	A6NFN9	67
	A*11:01	TVAIPPPK	8	TV	AIPPPK	37	Forward	Q9UBF9	67
	A*11:01	KSAPAEGKKK	10	KSAPAE	GKKK	39	Forward	Q96BK5	66
	A*11:01	GSGGLHKFR	9	GSGGLH	KFR	40	Reverse	Q8NHY5	66
	A*11:01	KDKGPLFRK	9	KDKGP	LFRK	32	Reverse	O95248	66
	A*11:01	SVDMRPSSR	9	SVD	MRPSSR	15	Forward	Q96KQ7	66
	A*11:01	ATVPKTEREKL	11	ATVPKTE	REKL	1	Forward	P62847	66
	A*11:01	RSLDPKLAR	9	RSLDPKL	AR	5	Forward	Q7Z695	66
	A*11:01	SLSPPSRIK	9	SLSPPS	RIK	23	Forward	Q9BYW2	66
	A*11:01	KTTVIQGRQ	9	KT	TVIQGRQ	36	Forward	Q9NZR2	66
	A*11:01	ATVVKVPPK	9	ATVVKVP	PK	13	Reverse	Q16649	66
	A*11:01	SVFNEINSRK	10	SV	FNEINSRK	18	Reverse	P23634	66
	A*11:01	TASEALKISR	10	TA	SEALKISR	7	Forward	O00429	66
	A*11:01	RVANFIVKK	9	RVA	NFIVKK	26	Reverse	Q00796	66
	A*11:01	LGETPLPKK	9	LG	ETPLPKK	1	Forward	P05362	66
	A*11:01	GNVTVLHLK	9	GNVT	VLHLK	37	Reverse	Q96RW7	66
	A*11:01	HTYYQVYYK	9	HTYYQ	VYYK	14	Reverse	Q9HAR2	66
	A*11:01	VTFRTPAIK	9	VT	FRTPAIK	17	Forward	P10242	66
	A*11:01	TVAQHAFLR	9	TVA	QHAFLR	3	Reverse	Q969V3	66
	A*11:01	AGTFQRIFTK	10	AG	TFQRIFTK	24	Reverse	Q15437	66
	A*11:01	GLSPLPPQK	9	GL	SPLPPQK	18	Reverse	Q01105	66
	A*11:01	APPSKELPPK	10	APPSKE	LPPK	32	Forward	Q5T6C5	66
	A*11:01	SGLEVDVAPK	10	SGLEVDVA	PK	23	Reverse	Q01826	66
	A*11:01	SGQEVRPALK	10	SGQEVR	PALK	20	Reverse	Q8NA19	66
	A*11:01	KLTYIYKQI	9	KLT	YIYKQI	33	Reverse	Q9BX66	66
	A*11:01	RVFLHELYK	9	RVF	LHELYK	31	Forward	P21283	66
	A*11:01	VISLFVTKK	9	VIS	LFVTKK	31	Reverse	Q86XP3	66
	A*11:01	KVLLISDFQK	10	KVLLISD	FQK	37	Reverse	P14735	66
	A*11:01	DFDLKLPIRK	10	DFDLK	LPIRK	1	Reverse	Q86UU1	66
	A*11:01	DGQWFTLK	8	DGQWFT	LK	13	Reverse	Q08J23	66
	A*11:01	QSLELKSLISK	11	QS	LELKSLISK	21	Reverse	Q16659	66
	A*11:01	SVSDIFKQS	9	SVSDIFK	QS	18	Reverse	Q9NZJ4	66
	A*11:01	PEFPLGVPR	9	PEFPLG	VPR	4	Forward	Q9UIH9	66
	A*11:01	SLFEKQWFY	9	SL	FEKQWFY	19	Reverse	Q9UJA5	66
	A*11:01	TTPSGGFFK	9	TTPSGG	FFK	34	Reverse	Q99542	66
	A*11:01	PSIKTQETK	9	PS	IKTQETK	29	Forward	P32519	65
	A*11:01	MGVTDVHRR	9	MGV	TDVHRR	1	Forward	Q8WV22	65
	A*11:01	ASIKDPKDKL	10	ASIKDPKD	KL	20	Reverse	P51659	65
	A*11:01	QTMKSTFEK	9	QT	MKSTFEK	10	Forward	Q8NEZ2	65
	A*11:01	RVTNLKMVSK	10	RV	TNLKMVSK	25	Reverse	Q9NP60	65
	A*11:01	SIAQHIPLKK	10	SIA	QHIPLKK	16	Forward	Q86Z14	65
	A*11:01	IRVSKAFSR	9	IRVS	KAFSR	26	Reverse	Q8N9K5	65
	A*11:01	ATLDRIQNH	9	ATLDRIQ	NH	27	Forward	Q5TBA9	65
	A*11:01	KAVTLDTPK	9	KAVTLDT	PK	34	Reverse	Q96JX3	65
	A*11:01	TLSPTSRIK	9	TLSPT	SRIK	37	Forward	O15020	65
	A*11:01	KMSVILHR	8	KMSVIL	HR	22	Forward	Q13488	65
	A*11:01	GAVVSPIGHK	10	GAVVSPI	GHK	23	Reverse	Q66K41	65
	A*11:01	RTYVGSMPRG	10	RTYVGSMP	RG	2	Reverse	Q86WA8	65
	A*11:01	SVLRQVNKK	9	SVLRQV	NKK	6	Reverse	P59538	65
	A*11:01	RTLRGLNLR	9	RT	LRGLNLR	22	Reverse	Q8IZL2	65
	A*11:01	VYIGPLSKK	9	VY	IGPLSKK	19	Reverse	Q15375	65
	A*11:01	VSSEPLFKK	9	VSSEPL	FKK	8	Reverse	Q9BQI6	65
	A*11:01	SVFQTTKSE	9	SVFQTT	KSE	15	Reverse	Q9UIL1	65
	A*11:01	SNYNLPHKM	9	SNYNLP	HKM	1	Forward	P36578	65
	A*11:01	KLYNFSNIK	9	KL	YNFSNIK	18	Forward	Q8NFQ6	65
	A*11:01	SSLRPVAVLK	10	SSL	RPVAVLK	37	Forward	Q96PV6	65
	A*11:01	STNSFLNAK	9	STN	SFLNAK	19	Forward	Q9Y4G8	65
	A*11:01	VGLTLGSGTK	10	VGLT	LGSGTK	2	Reverse	Q9Y2H9	65
	A*11:01	QVEQFIQK	8	QVEQ	FIQK	15	Reverse	Q8TD57	65
	A*11:01	ALFRMLAPKK	10	ALFRM	LAPKK	18	Reverse	Q9BXI3	65
	A*11:01	ATGYVEAMK	9	ATG	YVEAMK	26	Reverse	Q99501	65
	A*11:01	VNSADAFYK	9	VNSAD	AFYK	32	Reverse	Q6KCM7	65
	A*11:01	TAFWLSEKK	9	TAFWLS	EKK	12	Reverse	Q8WWZ7	65
	A*11:01	ALNLPARFK	9	ALNLPAR	FK	39	Forward	Q6WRI0	65
	A*11:01	SSNVLMNLK	9	SSNVLM	NLK	17	Reverse	Q8NE28	65
	A*11:01	IEYVAVAR	8	IE	YVAVAR	3	Reverse	P34932	65
	A*11:01	ISMAQFSPK	9	ISMAQ	FSPK	18	Forward	O95390	65
	A*11:01	SLPPGLAVEKLK	12	SLPPGLAV	EKLK	1	Reverse	P63173	65
	A*11:01	SSTMMEKIK	9	SST	MMEKIK	10	Reverse	P54274	65
	A*11:01	KLISPPVLK	9	KLISPPV	LK	26	Forward	Q8N1I0	65
	A*11:01	KSQFIMLLK	9	KSQFIM	LLK	38	Forward	Q9Y2L6	65
	A*11:01	ATDADDTAIIK	11	ATDADD	TAIIK	25	Forward	P55286	65
	A*11:01	ALRFSLFGK	9	ALR	FSLFGK	15	Forward	Q8TCG5	65
	A*11:01	VVASDFFLK	9	VV	ASDFFLK	24	Forward	Q9NTI5	65
	A*11:01	CLPDLGLQK	9	CLPD	LGLQK	38	Reverse	Q969F9	65
	A*11:01	SVLWPWIRN	9	SVLWPWI	RN	1	Forward	P51617	65
	A*11:01	ATRRAPPVK	9	ATRRA	PPVK	32	Reverse	Q8IYI6	64
	A*11:01	ATVKLAEHK	9	AT	VKLAEHK	4	Forward	P22102	64
	A*11:01	ATIRGRMGPR	10	ATIRG	RMGPR	18	Reverse	Q76M96	64
	A*11:01	GVVPELHHK	9	GVV	PELHHK	1	Forward	Q15149	64
	A*11:01	ASTLRTFKK	9	ASTLRT	FKK	29	Reverse	Q8N4B4	64
	A*11:01	GGTSRESTMYPK	12	GG	TSRESTMYPK	8	Forward	Q9P258	64
	A*11:01	SSFSRNISK	9	SSFSR	NISK	13	Reverse	Q5T0T0	64
	A*11:01	RVFVLRKAS	9	RVFVLR	KAS	2	Reverse	Q9ULK5	64
	A*11:01	VPYVHSGLGR	10	VPYVH	SGLGR	25	Forward	P36021	64
	A*11:01	ATIPAPKPQ	9	ATIP	APKPQ	29	Forward	Q9ULH1	64
	A*11:01	RVDFKYLRR	9	RVDFK	YLRR	0	Reverse	Q15020	64
	A*11:01	VIMPSGLKR	9	VIM	PSGLKR	15	Reverse	Q86YA3	64
	A*11:01	SQFGNKFLK	9	SQFG	NKFLK	2	Reverse	Q9NVV4	64
	A*11:01	SSWDYALR	8	SSW	DYALR	3	Reverse	Q68D10	64
	A*11:01	ALVLPQTPK	9	ALVLPQT	PK	12	Reverse	A8MTI9	64
	A*11:01	AVDDALLGPK	10	AVDDA	LLGPK	35	Forward	Q8N201	64
	A*11:01	AVMDAAGKLY	10	AVMD	AAGKLY	9	Reverse	Q8WV93	64
	A*11:01	RLNDPLIFK	9	RLN	DPLIFK	22	Reverse	P00813	64
	A*11:01	TTQISIYKA	9	TTQIS	IYKA	19	Reverse	Q9P267	64
	A*11:01	AMLDTVFKV	9	AMLD	TVFKV	39	Reverse	Q93009	64
	A*11:01	GVIPYFPYKS	10	GVIPYFPY	KS	2	Reverse	O60256	64
	A*11:01	KVENGKVKK	9	KVE	NGKVKK	34	Reverse	Q1ED39	63
	A*11:01	YPRPIKNK	8	YPRPI	KNK	28	Reverse	O43325	63
	A*11:01	VTLPHGRKK	9	VTLPH	GRKK	7	Reverse	P02751	63
	A*11:01	RQSPMLKK	8	RQSPM	LKK	28	Reverse	A8K8V0	63
	A*11:01	AVLKWLANK	9	AVLKW	LANK	20	Forward	Q13637	63
	A*11:01	QHTHLAISK	9	QHT	HLAISK	1	Forward	Q9NVV0	63
	A*11:01	ASEWKKLK	8	ASE	WKKLK	10	Reverse	Q9Y6H8	63
	A*11:01	SAFPGHNVK	9	SA	FPGHNVK	27	Forward	O60306	63
	A*11:01	KVQLKIFKK	9	KVQLKI	FKK	7	Reverse	Q709C8	63
	A*11:01	RTDDKVIFKR	10	RTDDKVI	FKR	1	Forward	Q9NZB2	63
	A*11:01	GSMRTIFKK	9	GSM	RTIFKK	25	Forward	P40937	63
	A*11:01	TTSGGLPPLKK	11	TTSGGL	PPLKK	7	Reverse	P49336	63
	A*11:01	KGELPLHIK	9	KGEL	PLHIK	27	Forward	Q9HCM9	63
	A*11:01	STCTYMAMK	9	STCTY	MAMK	37	Reverse	Q9P2T1	63
	A*11:01	APPEAALKK	9	APPEAA	LKK	35	Reverse	Q8WYP3	63
	A*11:01	ATAELSYPR	9	ATAE	LSYPR	11	Reverse	Q8NG92	63
	A*11:01	RTVTASFYR	9	RTVTAS	FYR	24	Reverse	O60602	63
	A*11:01	ITQSLTVLK	9	ITQSLT	VLK	15	Reverse	P20742	63
	A*11:01	ATANLSREL	9	ATANLSR	EL	39	Forward	Q9Y490	63
	A*11:01	SAFGGATFGK	10	SAFGGAT	FGK	16	Reverse	Q8WUD6	63
	A*11:01	GVWEEVGCCSK	11	GVWEEVGC	CSK	20	Reverse	O95456	63
	A*11:01	ATLDPLLLHR	10	ATLDPLLL	HR	16	Reverse	Q5HYR2	63
	A*11:01	MLLTNPKQL	9	MLLTN	PKQL	6	Forward	Q9H0H0	63
	A*11:01	GGNKYWTK	8	GGN	KYWTK	13	Forward	Q9NU22	63
	A*11:01	IGAGAFPVGR	10	IGAGA	FPVGR	13	Reverse	Q96QV6	63
	A*11:01	ATLIGLSKVKL	11	ATLIGLS	KVKL	1	Forward	Q9Y3D0	63
	A*11:01	AVLGGLSQLVAR	12	AVLGGLSQ	LVAR	0	Reverse	Q8NI37	63
	A*11:01	QTQKLGLAK	9	QTQ	KLGLAK	2	Forward	P46781	63
	A*11:01	AVTLAFTWK	9	AVTLAF	TWK	8	Reverse	Q13520	63
	A*11:01	MLFDKFLR	8	MLFDKF	LR	30	Reverse	Q12980	63
	A*11:01	QIGPSKPK	8	QIG	PSKPK	36	Forward	Q5TCZ1	62
	A*11:01	KIFKNFEKK	9	KIFKNF	EKK	1	Forward	P35606	62
	A*11:01	ATATFQEK	8	ATA	TFQEK	15	Reverse	Q8WW14	62
	A*11:01	SSSSKTAQNAR	11	SSSS	KTAQNAR	23	Reverse	O60921	62
	A*11:01	RAVTVTVTR	9	RAVTV	TVTR	3	Reverse	Q76M96	62
	A*11:01	TLDPHSPSRFR	11	TL	DPHSPSRFR	31	Forward	P42892	62
	A*11:01	KQFSVRPRI	9	KQFSV	RPRI	12	Forward	Q1MSJ5	62
	A*11:01	PITREWCR	8	PITRE	WCR	25	Forward	Q9P215	62
	A*11:01	RVPDVVLKLK	10	RVPDVVL	KLK	16	Forward	Q96D46	62
	A*11:01	GVAGEVGLK	9	GVAG	EVGLK	25	Forward	Q13495	62
	A*11:01	ATGALTLLQA	10	ATGALTL	LQA	18	Forward	Q96P50	62
	A*11:01	GTFFGVHPK	9	GT	FFGVHPK	31	Reverse	P49327	62
	A*11:01	DVALHVPVPR	10	DVA	LHVPVPR	25	Reverse	P41212	62
	A*11:01	SSEFIVER	8	SSE	FIVER	28	Forward	Q9NQX4	62
	A*11:01	SSLSGEEKSLL	11	SSLSGEE	KSLL	39	Reverse	Q8TD26	62
	A*11:01	NTIPPLRFK	9	NTIPPLR	FK	5	Forward	Q16394	62
	A*11:01	GVMRVDRGR	9	GVMRV	DRGR	19	Reverse	Q9UPR6	62
	A*11:01	GSSDLLPAQH	10	GSSDLLP	AQH	39	Reverse	Q96N21	62
	A*11:01	YARPWQSLEAK	11	YAR	PWQSLEAK	31	Reverse	Q96G04	62
	A*11:01	GLTPLSAYK	9	GL	TPLSAYK	6	Forward	Q8IXZ2	62
	A*11:01	LLIRDFIIK	9	LLI	RDFIIK	18	Forward	Q9C091	62
	A*11:01	ASLQGGLFIK	10	ASL	QGGLFIK	34	Forward	Q9Y471	62
	A*11:01	ATSMTALHR	9	ATSMTA	LHR	4	Forward	Q3SXM5	61
	A*11:01	TKGHVIAVK	9	TKGHVI	AVK	16	Reverse	Q9UBC5	61
	A*11:01	KVPRLSGSK	9	KV	PRLSGSK	19	Reverse	Q9Y646	61
	A*11:01	VSIPTEKSPK	10	VSIPTEK	SPK	22	Forward	Q96M53	61
	A*11:01	VKIDPTRIR	9	VKI	DPTRIR	23	Forward	Q9BS16	61
	A*11:01	YTGGLSPSKG	10	YT	GGLSPSKG	0	Reverse	Q9P218	61
	A*11:01	VSPLLSDKK	9	VSP	LLSDKK	31	Forward	Q8NGP4	61
	A*11:01	LSSPLTYKK	9	LSSPLT	YKK	7	Reverse	Q16518	61
	A*11:01	FGSSGPLNK	9	FGSSG	PLNK	13	Reverse	Q7LFL8	61
	A*11:01	QREIVHTLK	9	QREIV	HTLK	33	Reverse	O15078	61
	A*11:01	KCPQPLISR	9	KCPQPL	ISR	10	Forward	Q9BQQ7	61
	A*11:01	GSWDRGLTR	9	GSW	DRGLTR	11	Reverse	Q96GR4	61
	A*11:01	KEDLRIVGAK	10	KEDLR	IVGAK	23	Forward	Q86VH2	61
	A*11:01	ITRGQVLLK	9	ITRGQ	VLLK	29	Reverse	O75366	61
	A*11:01	LTFIIKGVRK	10	LT	FIIKGVRK	11	Forward	P01903	61
	A*11:01	FPFKQPPR	8	FPFK	QPPR	13	Reverse	Q6NUS6	61
	A*11:01	AAKSPQELLKK	11	AAK	SPQELLKK	18	Reverse	Q8IZD4	61
	A*11:01	WDAALAWK	8	WD	AALAWK	33	Forward	Q9NVV0	61
	A*11:01	AQQKVPSLKK	10	AQQKVPS	LKK	1	Forward	Q9BQG0	60
	A*11:01	RSSDFGLTK	9	RSSDFG	LTK	15	Reverse	Q96PQ0	60
	A*11:01	HITTNAKLR	9	HI	TTNAKLR	16	Forward	Q8NA47	60
	A*11:01	RVNLYTTK	8	RVNL	YTTK	17	Reverse	Q9HB75	60
	A*11:01	VADTKNNVLYK	11	VA	DTKNNVLYK	23	Forward	P11717	60
	A*11:01	SFLKPSLSR	9	SF	LKPSLSR	9	Reverse	O95859	60
	A*11:01	TAPGLDLRVK	10	TAPG	LDLRVK	12	Forward	Q9H9B1	60
	A*11:01	QTGHVLLVK	9	QTGHVL	LVK	6	Reverse	Q63HN8	60
	A*11:01	FSATKAFTR	9	FSAT	KAFTR	38	Forward	Q8TAW3	60
	A*11:01	TDISWSHYK	9	TD	ISWSHYK	37	Reverse	Q70EK8	60
	A*11:01	LTRSGDLLLK	10	LTRSGD	LLLK	17	Reverse	P02730	60
	A*11:01	LSDIIVAGK	9	LSD	IIVAGK	7	Reverse	Q93100	60
	A*11:01	LRTQKWHDK	9	LRT	QKWHDK	10	Forward	P62266	59
	A*11:01	STGGYSPPRK	10	ST	GGYSPPRK	39	Reverse	Q9ULH4	59
	A*11:01	LNHHLEIRK	9	LN	HHLEIRK	38	Forward	Q9NP73	59
	A*11:01	KVSPVITRK	9	KV	SPVITRK	17	Reverse	Q6P387	59
	A*11:01	STVPVRTKP	9	STVPVR	TKP	12	Forward	O60701	59
	A*11:01	LTITRKDGK	9	LTITR	KDGK	16	Reverse	Q14CZ8	59
	A*11:01	NEEDTVKK	8	NEE	DTVKK	27	Reverse	O95630	59
	A*11:01	RTPESWLRK	9	RTPES	WLRK	29	Reverse	O60344	59
	A*11:01	SSTARLHTIK	10	SSTARLH	TIK	9	Reverse	Q8TDW7	59
	A*11:01	GPAQIPGPLQK	11	GPAQIPGPL	QK	18	Reverse	Q8N7U7	59
	A*11:01	STYILPAKHG	10	STYILPAK	HG	34	Forward	P42658	59
	A*11:01	ATIKMTAFR	9	ATIKMT	AFR	17	Reverse	P42226	59
	A*11:01	MNLGPPLRK	9	MNLGPP	LRK	16	Forward	Q6P161	59
	A*11:01	PYQVKSLPK	9	PYQ	VKSLPK	41	Reverse	Q13332	59
	A*11:01	VLFAGQHIKA	10	VLFAGQHI	KA	10	Forward	O75369	59
	A*11:01	GPPSPLKVK	9	GPP	SPLKVK	33	Reverse	Q9UIG0	59
	A*11:01	AYGTLTTTK	9	AYGTLT	TTK	24	Forward	Q8TEU7	59
	A*11:01	ASGAGGQHKLR	11	ASGAGGQH	KLR	36	Forward	Q9UGC7	59
	A*11:01	AVLYNKIAK	9	AVL	YNKIAK	2	Reverse	Q6P2D8	59
	A*11:01	SDLRLGLLYK	10	SDLRLGL	LYK	29	Reverse	Q8TE57	59
	A*11:01	AVLSQESTSR	10	AVLSQEST	SR	13	Reverse	Q9NYJ8	59
	A*11:01	LTFFSSKGST	10	LTFF	SSKGST	6	Forward	Q9BZ29	59
	A*11:01	ASLFPAFK	8	ASL	FPAFK	5	Reverse	Q86X10	59
	A*11:01	KDRPRPVK	8	KD	RPRPVK	10	Reverse	Q9BSV6	58
	A*11:01	ATIATAHLRQK	11	ATIA	TAHLRQK	6	Reverse	Q8WYQ4	58
	A*11:01	QRVFALVNR	9	QRV	FALVNR	34	Reverse	P49789	58
	A*11:01	KSFSLGAFKR	10	KSFSLG	AFKR	38	Reverse	P11717	58
	A*11:01	VTVSPGRASK	10	VTVSPG	RASK	37	Reverse	Q8NDA2	58
	A*11:01	AAGAGPFRKS	10	AAGAGP	FRKS	41	Forward	Q96RD6	58
	A*11:01	TASNFARVK	9	TA	SNFARVK	36	Reverse	Q8NF50	58
	A*11:01	WEEVTNVVK	9	WEEVT	NVVK	11	Forward	Q53RT3	58
	A*11:01	LFLKYRSKK	9	LFLKY	RSKK	30	Reverse	Q01432	58
	A*11:01	SVIKEYGGKL	10	SVIKEY	GGKL	22	Reverse	Q8TDJ6	58
	A*11:01	LVSSTDLPKR	10	LVSST	DLPKR	1	Forward	P54868	58
	A*11:01	VLALPGAPPK	10	VLALPGAP	PK	3	Reverse	Q9H488	58
	A*11:01	RVLPDPAVLK	10	RVLP	DPAVLK	36	Reverse	Q9BY89	58
	A*11:01	DNVAFVLGK	9	DNVAFVL	GK	23	Reverse	Q969V3	58
	A*11:01	IHRFFYSMK	9	IHR	FFYSMK	1	Forward	Q8N1W1	58
	A*11:01	ATAALHLRK	9	ATAALH	LRK	21	Reverse	Q6GMV3	57
	A*11:01	VTFKQRLAK	9	VT	FKQRLAK	13	Reverse	Q9BPY8	57
	A*11:01	GTSAAWILK	9	GTS	AAWILK	36	Reverse	Q8TAM2	57
	A*11:01	WTGLSGKAK	9	WTG	LSGKAK	20	Forward	O95602	57
	A*11:01	VSSIPLRNK	9	VSS	IPLRNK	37	Reverse	Q9H792	57
	A*11:01	GQHISLLVK	9	GQ	HISLLVK	10	Reverse	O75052	57
	A*11:01	TGKADQQLIK	10	TGK	ADQQLIK	28	Reverse	Q9BXS0	57
	A*11:01	RDSDSTLPK	9	RDSD	STLPK	5	Reverse	Q709C8	57
	A*11:01	GSGGGYLNIK	10	GS	GGGYLNIK	19	Reverse	Q9HBG6	57
	A*11:01	LLGGGKNRKE	10	LLGG	GKNRKE	0	Reverse	Q86XE0	57
	A*11:01	FLSGATVTRK	10	FLSGATVT	RK	21	Reverse	Q75V66	57
	A*11:01	SSFYPAMSK	9	SSFYP	AMSK	5	Forward	Q6TGC4	57
	A*11:01	IPRASLIYK	9	IPRAS	LIYK	0	Reverse	O43281	57
	A*11:01	SIYYVDKNL	9	SIYYVDK	NL	23	Forward	Q96M02	57
	A*11:01	STLEYLQVR	9	STLEYL	QVR	17	Reverse	A6NDA9	57
	A*11:01	SIISVIHVK	9	SIISV	IHVK	21	Forward	P30550	57
	A*11:01	VTLSSLKWR	9	VTLSSLK	WR	7	Forward	Q9P1Z0	57
	A*11:01	SLGDLSHSPRK	11	SLGDLSHSP	RK	26	Forward	Q9NQR7	57
	A*11:01	FSQQLVHKK	9	FS	QQLVHKK	18	Forward	Q8N6G5	56
	A*11:01	VTYDSKRQSGK	11	VT	YDSKRQSGK	26	Forward	P55265	56
	A*11:01	AVYENAEKR	9	AVYENA	EKR	24	Forward	Q75QN2	56
	A*11:01	ASFSGRQAKK	10	ASF	SGRQAKK	11	Forward	Q8NB78	56
	A*11:01	VTRPRLGPK	9	VTR	PRLGPK	38	Reverse	Q8WXG9	56
	A*11:01	ATPDSHMKKL	10	ATPDSH	MKKL	1	Forward	Q9H3L0	56
	A*11:01	GVALQPLKK	9	GVAL	QPLKK	3	Forward	Q8WUN7	56
	A*11:01	VSLPDVRKK	9	VS	LPDVRKK	33	Forward	Q6ZRP7	56
	A*11:01	ASQLMAKLK	9	AS	QLMAKLK	35	Reverse	Q9Y4X1	56
	A*11:01	STLEHGSLKT	10	STLEHG	SLKT	1	Forward	Q8NI08	56
	A*11:01	TGSATQNVPK	10	TG	SATQNVPK	21	Forward	O95425	56
	A*11:01	ALFRDNLAPK	10	ALFR	DNLAPK	19	Reverse	Q9BXI3	56
	A*11:01	EKTPPPRLVK	10	EK	TPPPRLVK	21	Forward	P00519	56
	A*11:01	RLLDGGIIHH	10	RLL	DGGIIHH	5	Forward	Q9UPN3	56
	A*11:01	GFAVHSFK	8	GF	AVHSFK	33	Reverse	Q8NEL9	56
	A*11:01	PVSGGPTLPK	10	PVSGGP	TLPK	35	Forward	O75056	56
	A*11:01	PEFTLPVQK	9	PEFTLPV	QK	24	Reverse	P11217	56
	A*11:01	VSIGIVGLVK	10	VSIGIVG	LVK	20	Reverse	P25786	56
	A*11:01	QSGPLKIAQ	9	QSGPLKI	AQ	34	Forward	Q16891	55
	A*11:01	RSYLPAKAK	9	RSYLP	AKAK	25	Forward	P46019	55
	A*11:01	KYIASTQWRK	10	KYIASTQ	WRK	5	Forward	Q9BRP8	55
	A*11:01	SSSKKGMRF	9	SSSKKGM	RF	35	Reverse	Q7L1I2	55
	A*11:01	KVAETCHIK	9	KV	AETCHIK	12	Reverse	Q6A555	55
	A*11:01	KDQRDLQPK	9	KDQRDLQ	PK	33	Forward	Q5JWR5	55
	A*11:01	IIGGTHKLK	9	IIG	GTHKLK	2	Reverse	Q6NT04	55
	A*11:01	ATAAFGHRGLG	11	ATAAFGH	RGLG	25	Reverse	P36551	55
	A*11:01	VMSKFKTFK	9	VM	SKFKTFK	20	Forward	Q6NV74	55
	A*11:01	RLSFPSPAR	9	RLSFPS	PAR	14	Reverse	Q92785	55
	A*11:01	VSYALRSFK	9	VSYA	LRSFK	27	Forward	Q8NHY2	55
	A*11:01	SGSHVILKW	9	SGS	HVILKW	7	Reverse	Q68CZ1	55
	A*11:01	SSFGRFFKG	9	SSFG	RFFKG	20	Reverse	P03956	55
	A*11:01	HISSYVITTK	10	HI	SSYVITTK	16	Reverse	O43448	55
	A*11:01	VGLFNVKEK	9	VGL	FNVKEK	6	Forward	Q7Z7F0	55
	A*11:01	ASLPYPTLKP	10	ASL	PYPTLKP	26	Forward	P56715	55
	A*11:01	TVSEGLLYR	9	TV	SEGLLYR	22	Forward	Q9NXW2	55
	A*11:01	YFNILVAK	8	YFNI	LVAK	29	Reverse	P54132	55
	A*11:01	YPLGWPNTK	9	YPLGWP	NTK	15	Forward	P59827	54
	A*11:01	SSIRKAGLPR	10	SSI	RKAGLPR	2	Forward	P47870	54
	A*11:01	RRTVSHSSKK	10	RRT	VSHSSKK	18	Reverse	Q13029	54
	A*11:01	KHFTQHKK	8	KHF	TQHKK	15	Forward	P52744	54
	A*11:01	KKFSAAQSK	9	KKFSA	AQSK	8	Forward	P13807	54
	A*11:01	ACLDKKLAK	9	ACLDKK	LAK	6	Reverse	Q9BZW7	54
	A*11:01	FFAPSHPR	8	FF	APSHPR	30	Forward	Q8TE82	54
	A*11:01	AVSYTMAVK	9	AVSYTM	AVK	3	Forward	Q6ZVC0	54
	A*11:01	ASLLRNIWK	9	ASLL	RNIWK	2	Forward	Q8WUG5	54
	A*11:01	GTAAIPRIP	9	GTAA	IPRIP	35	Forward	Q9Y3Q0	54
	A*11:01	AAFWSADVK	9	AAFWS	ADVK	32	Forward	Q86T90	54
	A*11:01	HEIILAVLEL	10	HEIILA	VLEL	10	Reverse	Q8IVF7	54
	A*11:01	KVRELEVRK	9	KVRELE	VRK	16	Forward	A7E2Y1	53
	A*11:01	RTNSMAVQK	9	RTN	SMAVQK	20	Forward	A6NI28	53
	A*11:01	TVSEVKFQV	9	TVSE	VKFQV	29	Forward	Q9BZ95	53
	A*11:01	WSAPGKTSR	9	WS	APGKTSR	15	Reverse	Q8NA34	53
	A*11:01	ISCPSPCKK	9	ISCPSPC	KK	18	Reverse	O75094	53
	A*11:01	NTIEKQIPPK	10	NTIE	KQIPPK	33	Forward	Q86UF4	53
	A*11:01	AAGARVAGILK	11	AAGARVAG	ILK	39	Reverse	Q9BRR6	53
	A*11:01	AVLRIEGTK	9	AVLRIEG	TK	23	Forward	P0C7V7	53
	A*11:01	VTSQTIPGSL	10	VTS	QTIPGSL	14	Reverse	Q96BY6	53
	A*11:01	VGFNFLPLK	9	VGF	NFLPLK	18	Reverse	A4D1E9	53
	A*11:01	SSAPPKGGTPK	11	SSAP	PKGGTPK	36	Reverse	Q9H6A9	53
	A*11:01	LVMGGWLK	8	LVMG	GWLK	21	Forward	Q7Z5H3	53
	A*11:01	TEFSCWAY	8	TEFSCW	AY	32	Reverse	Q96PW8	53
	A*11:01	KSKENPAN	8	KSKE	NPAN	9	Reverse	P02458	53
	A*11:01	ADSYTALAK	9	ADSYT	ALAK	0	Reverse	Q9Y585	53
	A*11:01	KAGGFLLSK	9	KAGGFL	LSK	27	Reverse	P00558	53
	A*11:01	ISMCMFAL	8	ISM	CMFAL	25	Reverse	Q6P499	53
	A*11:01	MLGIFWEPL	9	MLGIFW	EPL	21	Reverse	Q9UKL2	53
	A*11:01	KVFANGKPAK	10	KVFANG	KPAK	36	Forward	Q9NR99	52
	A*11:01	KEYKARKQ	8	KEYKAR	KQ	17	Reverse	O75150	52
	A*11:01	KEKAMLHIK	9	KEK	AMLHIK	11	Forward	P07814	52
	A*11:01	QSRGTVLK	8	QSRGT	VLK	38	Reverse	Q6IQ55	52
	A*11:01	LSSRHMIRK	9	LSS	RHMIRK	1	Forward	P46779	52
	A*11:01	QFQCTNKK	8	QFQCTN	KK	26	Forward	P98155	52
	A*11:01	KIWERFKP	8	KIWERF	KP	34	Reverse	Q5R3F8	52
	A*11:01	ATGANKFLK	9	ATGA	NKFLK	16	Forward	O60701	52
	A*11:01	FVDAGNFKKA	10	FVDAGN	FKKA	1	Forward	P54920	52
	A*11:01	KSVKIVKELK	10	KSVKI	VKELK	40	Forward	P63173	52
	A*11:01	LSATRSVHK	9	LSATR	SVHK	28	Reverse	Q8N0S6	52
	A*11:01	SGMDLTVVK	9	SG	MDLTVVK	7	Forward	Q9NWK9	52
	A*11:01	PKKIPFIMK	9	PKKIP	FIMK	2	Forward	Q96M93	52
	A*11:01	SVYDALPRIT	10	SVYDALP	RIT	23	Reverse	Q13315	52
	A*11:01	ISADDLPVSK	10	ISA	DDLPVSK	18	Reverse	Q7Z7G8	52
	A*11:01	ALLSPKPWI	9	AL	LSPKPWI	32	Forward	Q6NS38	52
	A*11:01	SVSSKKPAK	9	SVSSK	KPAK	19	Forward	Q5XX13	51
	A*11:01	GISEKNKEK	9	GIS	EKNKEK	29	Forward	Q9BQT9	51
	A*11:01	PYSSASVPK	9	PY	SSASVPK	4	Reverse	Q04206	51
	A*11:01	VALIKKPIK	9	VAL	IKKPIK	10	Reverse	Q96PY5	51
	A*11:01	STMSVRPPK	9	STM	SVRPPK	31	Reverse	Q5VST9	51
	A*11:01	ATIFVQGFR	9	ATIFV	QGFR	7	Forward	P61619	51
	A*11:01	LDTVPVPAI	9	LDTVP	VPAI	12	Forward	P0DKV0	51
	A*11:01	VTWQVPVYK	9	VTWQVPV	YK	13	Forward	Q8WZ42	51
	A*11:01	RLIRVIYVK	9	RLIRVIY	VK	27	Reverse	Q5S007	51
	A*11:01	LPMIPTPIKI	10	LPMIP	TPIKI	12	Forward	Q8N122	51
	A*11:01	SVLTTSVAKP	10	SVLTTSVA	KP	12	Reverse	Q9NZP2	51
	A*11:01	VTVFSLWKK	9	VTVF	SLWKK	15	Reverse	Q8NFL0	51
	A*11:01	PYFPSPPP	8	PYFPS	PPP	26	Forward	A6NJB7	51
	A*11:01	GLPALVYILK	10	GLPALV	YILK	6	Reverse	Q86SQ4	51
	A*11:01	LVDFPIPAVPP	11	LV	DFPIPAVPP	15	Forward	O43236	51
	A*11:01	KPRFPPPK	8	KPRF	PPPK	22	Forward	Q8WUQ7	50
	A*11:01	STLACRLAK	9	STL	ACRLAK	20	Reverse	P62258	50
	A*11:01	RVFRGRNAFR	10	RVFRG	RNAFR	16	Reverse	Q9HAE3	50
	A*11:01	GTLGKGMFK	9	GTL	GKGMFK	17	Reverse	Q86XM0	50
	A*11:01	KTIGDRSPKV	10	KTIGD	RSPKV	14	Forward	Q5UIP0	50
	A*11:01	VLGPGLPKK	9	VL	GPGLPKK	15	Reverse	Q6ZS11	50
	A*11:01	YAPSGYGGV	9	YAPSG	YGGV	35	Forward	Q9UQQ1	50
	A*11:01	KAPDIANARK	10	KAPD	IANARK	31	Reverse	O75695	50
	A*11:01	VAQHFSLLY	9	VA	QHFSLLY	1	Forward	Q969V3	50
	B*57:03	KSSELVTHL	9	KSS	ELVTHL	2	Forward	Q07960	98
	B*57:03	KSHKLTKAELK	11	KSHKLTKAE	LK	22	Reverse	O75575	97
	B*57:03	PSISFSKKPKKK	12	PSISFSK	KPKKK	16	Reverse	O00567	97
	B*57:03	KSKYFESFK	9	KSKYFES	FK	1	Forward	P09326	97
	B*57:03	KGPGAARAL	9	KGPGAA	RAL	33	Reverse	Q5QJ38	96
	B*57:03	KTVDQHMLK	9	KTVDQHM	LK	27	Forward	Q2TAL8	96
	B*57:03	TGTTIAFK	8	TGT	TIAFK	4	Reverse	P16671	96
	B*57:03	GSYGSLAFR	9	GSYGSLA	FR	1	Forward	P28070	96
	B*57:03	TTLQLKSEL	9	TTL	QLKSEL	28	Forward	Q9NUD7	96
	B*57:03	LAIQKNPIL	9	LAI	QKNPIL	16	Forward	Q5JU00	96
	B*57:03	TSITISKVF	9	TSITIS	KVF	18	Reverse	Q9H5Z1	96
	B*57:03	HSVEVHKD	8	HS	VEVHKD	15	Forward	O60673	95
	B*57:03	KARKTYEIR	9	KARKTYE	IR	8	Reverse	Q12996	95
	B*57:03	KLFDHAVSFK	10	KLFDHAVS	FK	26	Forward	O60488	95
	B*57:03	KSILSVILH	9	KS	ILSVILH	38	Reverse	Q86XA9	95
	B*57:03	ISNNVVEHFL	10	ISNNVVEH	FL	19	Forward	Q70CQ2	95
	B*57:03	LTAQELIHF	9	LT	AQELIHF	33	Forward	Q17R89	95
	B*57:03	KSPKVTKTF	9	KSPKVTK	TF	2	Forward	Q49MG5	94
	B*57:03	AKDVKFQD	8	AKDV	KFQD	21	Forward	Q9UPA5	94
	B*57:03	KTEEIVKFQ	9	KTEEIV	KFQ	1	Forward	Q9UKG9	94
	B*57:03	KSLQKEFEM	9	KSLQK	EFEM	25	Reverse	Q9Y3L3	94
	B*57:03	LRSDKLLRL	9	LRSDKL	LRL	36	Forward	C9JJ37	94
	B*57:03	KSTKIPFF	8	KS	TKIPFF	21	Reverse	Q6P3W7	94
	B*57:03	SISRIFLPR	9	SISRI	FLPR	6	Reverse	Q96FS4	94
	B*57:03	KALKQRFPR	9	KALKQRF	PR	29	Forward	Q9NS61	93
	B*57:03	KTKKELIMK	9	KTKKELI	MK	26	Reverse	Q5T601	93
	B*57:03	KSGVVRVIR	9	KSGVVR	VIR	13	Forward	Q13255	93
	B*57:03	KSIIGRANL	9	KSII	GRANL	21	Reverse	A6NHR9	93
	B*57:03	AALREEVRF	9	AALREE	VRF	7	Reverse	P43355	93
	B*57:03	VTSTVKVTF	9	VTSTVK	VTF	34	Forward	P08240	93
	B*57:03	QSPVALRPL	9	QSPV	ALRPL	11	Forward	Q16790	93
	B*57:03	KLAQKMLKL	9	KLAQ	KMLKL	6	Reverse	Q17R89	92
	B*57:03	ALARLGIYR	9	ALARLG	IYR	35	Forward	O95847	92
	B*57:03	KTLDLINLK	9	KTLDLIN	LK	1	Forward	Q8TCG1	92
	B*57:03	ESLRLQAEF	9	ESLRLQ	AEF	28	Forward	Q9Y5M8	92
	B*57:03	KASVKIKKNKD	11	KA	SVKIKKNKD	21	Reverse	P63173	91
	B*57:03	KAVTHQVFK	9	KAVTHQV	FK	34	Forward	Q8WU90	91
	B*57:03	KSVKVKILK	9	KSVKVK	ILK	4	Reverse	Q92545	91
	B*57:03	KLFPHHHIL	9	KLFPHH	HIL	4	Forward	Q9Y2L5	91
	B*57:03	SAQKLQIKI	9	SAQ	KLQIKI	4	Forward	Q8NG31	91
	B*57:03	YTLSRVVLR	9	YTLS	RVVLR	3	Forward	P15144	91
	B*57:03	ASAPLQRW	8	ASAPLQ	RW	35	Reverse	Q9UPR6	91
	B*57:03	ITVKDPKLY	9	ITV	KDPKLY	15	Reverse	Q96JB1	91
	B*57:03	PQNLRSLR	8	PQNL	RSLR	1	Reverse	P18089	90
	B*57:03	KSIDLKDYK	9	KSIDLKD	YK	1	Forward	P10809	90
	B*57:03	EVIEQPKA	8	EVIEQ	PKA	3	Forward	Q13772	90
	B*57:03	RSVLDNRAFR	10	RSVLDNRA	FR	1	Forward	Q86WW8	90
	B*57:03	KTRPAISF	8	KTRP	AISF	35	Forward	P11310	90
	B*57:03	LKTLKWIK	8	LKTLK	WIK	24	Forward	Q8TE73	90
	B*57:03	IWSDRSLR	8	IWS	DRSLR	10	Forward	Q2TAK8	90
	B*57:03	LTKHDVEIR	9	LTKHDVE	IR	39	Forward	P04844	89
	B*57:03	LTALKTERL	9	LTA	LKTERL	24	Reverse	Q03167	89
	B*57:03	KVAKLVHIF	9	KVAKLVH	IF	31	Forward	P43360	89
	B*57:03	ALTRRKELR	9	ALTR	RKELR	14	Forward	Q6NSJ2	88
	B*57:03	HSMRYLHFR	9	HSMRYLH	FR	14	Reverse	P49448	88
	B*57:03	KSFELFQKL	9	KSFE	LFQKL	18	Forward	P15169	88
	B*57:03	STYKVVHSF	9	ST	YKVVHSF	2	Forward	Q8TED0	88
	B*57:03	AISPIYTHF	9	AI	SPIYTHF	18	Reverse	Q9Y2L1	88
	B*57:03	TAADVEWRW	9	TA	ADVEWRW	5	Reverse	Q96G21	88
	B*57:03	KVIHEQVNHRVC	12	KVIHEQVNHR	VC	2	Forward	P11388	87
	B*57:03	LSWKAHIR	8	LSW	KAHIR	7	Forward	Q9HA65	87
	B*57:03	SLVPHKIITHL	11	SL	VPHKIITHL	23	Reverse	Q13505	87
	B*57:03	LTSKETLHFI	10	LTSKETLH	FI	30	Reverse	Q15468	87
	B*57:03	KTILDEGDEVFK	12	KTILDEGDEV	FK	1	Forward	Q92613	87
	B*57:03	YGVKEAGF	8	YG	VKEAGF	39	Forward	Q8N427	86
	B*57:03	LNMDEKPG	8	LNMD	EKPG	35	Forward	Q86UK0	86
	B*57:03	LTRDLKAIK	9	LTRD	LKAIK	5	Reverse	P09914	85
	B*57:03	LTDKARFE	8	LTDK	ARFE	40	Reverse	Q03001	85
	B*57:03	ATIGHVEFK	9	ATIGHVE	FK	12	Reverse	Q9BYE7	85
	B*57:03	KSVALSPRL	9	KSVA	LSPRL	35	Reverse	O75426	85
	B*57:03	ASLSGHASW	9	AS	LSGHASW	18	Forward	Q9GZS3	85
	B*57:03	TGTKVIVRF	9	TGTKVIV	RF	36	Reverse	P01708	85
	B*57:03	LAAKLLAYK	9	LAAKLLA	YK	1	Forward	Q01415	85
	B*57:03	LSYDKPASF	9	LS	YDKPASF	25	Forward	Q9BT22	85
	B*57:03	DVTTGIIK	8	DVTTG	IIK	20	Reverse	Q8IYT3	85
	B*57:03	KANLLHDIR	9	KANLLHD	IR	9	Forward	Q14156	84
	B*57:03	KTMLDDDKRLQ	11	KTMLDDDKR	LQ	8	Reverse	Q9HAW4	84
	B*57:03	GTDNNVKL	8	GT	DNNVKL	26	Forward	P53618	84
	B*57:03	VSYISKEFH	9	VSYISKE	FH	40	Reverse	O75691	84
	B*57:03	KARIVEPYI	9	KA	RIVEPYI	5	Forward	P18124	84
	B*57:03	STFPIKGTHF	10	ST	FPIKGTHF	1	Forward	Q9HC77	84
	B*57:03	LTDLRVTEF	9	LTDL	RVTEF	23	Forward	Q8NH41	84
	B*57:03	LSTLVRVML	9	LSTLVR	VML	13	Forward	Q13309	84
	B*57:03	AVKKLHEEF	9	AVKKL	HEEF	25	Reverse	Q8NHQ1	83
	B*57:03	KSLKTKSLL	9	KSLK	TKSLL	11	Forward	Q13459	83
	B*57:03	KVWKAPSNY	9	KVWKAPS	NY	8	Reverse	Q99728	83
	B*57:03	KVKEETLEL	9	KV	KEETLEL	41	Reverse	O60303	83
	B*57:03	KSFENISKAM	10	KSFENISK	AM	11	Reverse	P61026	83
	B*57:03	KTDVVTVRF	9	KTDVVTV	RF	7	Forward	O15466	83
	B*57:03	TCSLLAHAF	9	TCSLLAH	AF	27	Reverse	Q8TEZ7	83
	B*57:03	GTTVLETRF	9	GTTVLE	TRF	33	Forward	Q7Z7B1	83
	B*57:03	NAISLLRF	8	NA	ISLLRF	27	Forward	Q9NYF5	83
	B*57:03	AAPEGKRLS	9	AAPEGKR	LS	25	Reverse	Q9Y6B2	82
	B*57:03	GVHTVHVQ	8	GVHTVH	VQ	38	Reverse	Q7Z7M0	82
	B*57:03	ISKITTHHL	9	ISK	ITTHHL	6	Forward	A2IDD5	82
	B*57:03	TGSQLKEHF	9	TG	SQLKEHF	16	Reverse	Q9GZT3	82
	B*57:03	KRAVITEEEKNF	12	KRA	VITEEEKNF	20	Reverse	P26373	82
	B*57:03	ILGHRRVMI	9	ILG	HRRVMI	13	Forward	Q9Y5T4	82
	B*57:03	VTKPVPESEF	10	VT	KPVPESEF	2	Forward	Q04637	82
	B*57:03	VKPPAINQF	9	VK	PPAINQF	20	Forward	P62424	82
	B*57:03	ASHKGQKLD	9	ASHKGQK	LD	35	Forward	O15049	81
	B*57:03	PRKIEEIDK	9	PRKIEEI	DK	40	Forward	P63173	81
	B*57:03	KAYKALMK	8	KAYKAL	MK	2	Forward	P83111	81
	B*57:03	SKLGVTTKF	9	SK	LGVTTKF	10	Reverse	Q5VWZ2	81
	B*57:03	LAAETASRW	9	LAAETAS	RW	19	Forward	Q15041	81
	B*57:03	KVFQIKTTL	9	KVFQIK	TTL	14	Reverse	Q9BZA4	81
	B*57:03	KTAEIDSVKMLT	12	KTAEIDSVKM	LT	13	Reverse	Q15058	81
	B*57:03	VRIEFAAKF	9	VR	IEFAAKF	38	Reverse	Q9BPX3	81
	B*57:03	LSTRIITSL	9	LSTR	IITSL	17	Forward	Q9Y5F8	81
	B*57:03	CVARPHSI	8	CV	ARPHSI	29	Forward	P22626	80
	B*57:03	AKVEAAHTF	9	AK	VEAAHTF	32	Reverse	Q8IVL5	80
	B*57:03	HTFSPSPIK	9	HTFSPSP	IK	39	Reverse	Q86YP4	80
	B*57:03	TKNTKLGKLYI	11	TKN	TKLGKLYI	23	Reverse	Q8N9V7	80
	B*57:03	MSARIIAKL	9	MSAR	IIAKL	3	Forward	Q16821	80
	B*57:03	SLGGQPKF	8	SLGG	QPKF	8	Forward	Q8IYD2	80
	B*57:03	TIIKSPEKI	9	TI	IKSPEKI	6	Forward	Q9UEY8	80
	B*57:03	VTLPENHKL	9	VT	LPENHKL	17	Reverse	Q9P2L0	80
	B*57:03	TVDPKLVAKW	10	TV	DPKLVAKW	34	Reverse	Q8NCE0	80
	B*57:03	KPGKAYRVV	9	KP	GKAYRVV	37	Forward	Q96GE9	79
	B*57:03	PLPTAAGSK	9	PLPT	AAGSK	25	Forward	P36956	79
	B*57:03	LISKQAPLVH	10	LIS	KQAPLVH	1	Forward	P09496	79
	B*57:03	TALIIEHKF	9	TA	LIIEHKF	1	Forward	Q96EK6	79
	B*57:03	RISKGLKEHF	10	RIS	KGLKEHF	28	Forward	Q9UPT5	78
	B*57:03	KTTKFLSKF	9	KTTK	FLSKF	17	Forward	Q9Y2V7	78
	B*57:03	KSKAMTGVEQAM	12	KSKAMTGVEQ	AM	29	Reverse	P49368	78
	B*57:03	KTKEVIQFGD	10	KTKEVIQ	FGD	20	Forward	Q9Y490	78
	B*57:03	KTDQGIKNMTF	11	KTDQGIKN	MTF	39	Forward	P04040	78
	B*57:03	GRHSVRILW	9	GRHSVRI	LW	7	Reverse	Q8NDA2	78
	B*57:03	VTFLKAVR	8	VTFL	KAVR	24	Forward	Q147U7	78
	B*57:03	LSAELARAGRL	11	LSAE	LARAGRL	38	Reverse	Q1L5Z9	78
	B*57:03	KTIKDFANTI	10	KT	IKDFANTI	36	Forward	O95674	78
	B*57:03	TLLKALPHL	9	TL	LKALPHL	29	Reverse	Q96KC8	78
	B*57:03	FLERAAVETI	10	FLERAAVE	TI	17	Reverse	Q14974	78
	B*57:03	ITKTKVQKL	9	ITKTK	VQKL	20	Reverse	Q9ULJ1	77
	B*57:03	KADVKFGAD	9	KADV	KFGAD	32	Reverse	Q59H18	77
	B*57:03	KSFENISDK	9	KSFENIS	DK	26	Forward	P61026	77
	B*57:03	LRSIQIHER	9	LR	SIQIHER	25	Forward	Q3KP31	77
	B*57:03	KTFEEKQGTIE	11	KTFEEKQGT	IE	8	Reverse	P19338	77
	B*57:03	KLTKELKVHL	10	KLTK	ELKVHL	40	Forward	O94964	77
	B*57:03	ISGPFVVR	8	ISG	PFVVR	4	Forward	Q8N4H0	77
	B*57:03	SLNAKDVAHW	10	SL	NAKDVAHW	1	Forward	O75643	77
	B*57:03	LTLARDRQL	9	LTLARD	RQL	2	Reverse	Q76MJ5	77
	B*57:03	LSAHLAAKW	9	LS	AHLAAKW	14	Forward	Q9NYU1	77
	B*57:03	LGHIKFNNI	9	LGHIK	FNNI	29	Reverse	Q12908	77
	B*57:03	SKIETLRVHL	10	SK	IETLRVHL	1	Forward	Q9UBT2	77
	B*57:03	KAIDLSRNFQ	10	KAIDLSRN	FQ	1	Forward	Q8TCA0	77
	B*57:03	PPAEWTVR	8	PPAE	WTVR	7	Forward	O00213	77
	B*57:03	VTPKTTITM	9	VT	PKTTITM	29	Forward	Q52LJ0	77
	B*57:03	KTSSQIILKW	10	KT	SSQIILKW	39	Forward	P06213	77
	B*57:03	LSKDPVLTI	9	LSKDPVL	TI	1	Forward	P47869	77
	B*57:03	VSIKAVNF	8	VSI	KAVNF	15	Forward	Q9NVP4	77
	B*57:03	WVSGKTVF	8	WVSG	KTVF	27	Forward	Q15111	77
	B*57:03	KISTIIGGGF	10	KIS	TIIGGGF	6	Forward	O95831	77
	B*57:03	ISPRFDVAGI	10	ISPRFDV	AGI	26	Forward	P62244	77
	B*57:03	LAADLSLHFS	10	LAADLSLH	FS	1	Forward	Q8TEK3	77
	B*57:03	VKSKMEQKF	9	VK	SKMEQKF	9	Reverse	O60934	76
	B*57:03	TRSPKSVKF	9	TR	SPKSVKF	32	Reverse	Q02978	76
	B*57:03	KTKAKVVSL	9	KTK	AKVVSL	12	Reverse	Q12789	76
	B*57:03	KTGPIGKEL	9	KTGPIGK	EL	10	Reverse	Q9Y6Z7	76
	B*57:03	ASTGVHSNF	9	AST	GVHSNF	32	Reverse	Q6NUN9	76
	B*57:03	KAFSSPAKL	9	KAFSSP	AKL	38	Reverse	Q14241	76
	B*57:03	TKLQHDKLVRL	11	TK	LQHDKLVRL	25	Forward	P07948	76
	B*57:03	KSDQALHFS	9	KSDQALH	FS	1	Forward	O60449	76
	B*57:03	ITEKAVWK	8	ITE	KAVWK	19	Reverse	Q8NHY6	76
	B*57:03	SLKKLVVRW	9	SL	KKLVVRW	19	Reverse	Q96H35	76
	B*57:03	RLVVVSAKF	9	RLV	VVSAKF	9	Reverse	Q9H3K6	76
	B*57:03	VSIPAKLHNTV	11	VSIPAKLHN	TV	32	Forward	Q00341	76
	B*57:03	KSSPKIITL	9	KSSP	KIITL	6	Forward	O43548	76
	B*57:03	KFVKLQTSL	9	KFV	KLQTSL	20	Forward	P11388	76
	B*57:03	KFSLFSHQF	9	KFSL	FSHQF	10	Reverse	Q12980	76
	B*57:03	KVWKQPLF	8	KVWKQ	PLF	4	Forward	O15294	76
	B*57:03	SKIDLIQKW	9	SK	IDLIQKW	10	Forward	P49585	76
	B*57:03	KFSQLIAHL	9	KFS	QLIAHL	4	Reverse	O75691	76
	B*57:03	ASIPKVFRL	9	ASIPK	VFRL	23	Forward	Q3B726	76
	B*57:03	HSVIMLIIR	9	HSVIML	IIR	9	Reverse	Q5TIE3	76
	B*57:03	VSLEQQHIF	9	VSLE	QQHIF	39	Forward	O43379	76
	B*57:03	GASEAVADIFK	11	GASEAVADI	FK	13	Forward	Q8NC60	76
	B*57:03	TLVGKPYF	8	TLVGKP	YF	17	Forward	P20702	76
	B*57:03	AALPVAAAKI	10	AALPVAAA	KI	1	Reverse	P20936	76
	B*57:03	LSALPANHLL	10	LSALPAN	HLL	33	Reverse	Q9NZM4	76
	B*57:03	MTSPIIQKL	9	MTS	PIIQKL	2	Forward	Q99541	76
	B*57:03	VNILAWLQL	9	VNIL	AWLQL	28	Reverse	Q99502	76
	B*57:03	KTRPTEELR	9	KTR	PTEELR	29	Forward	Q9UPA5	75
	B*57:03	SKSGQMAQKF	10	SK	SGQMAQKF	2	Reverse	Q96Q89	75
	B*57:03	YTYKKVQKL	9	YTYKK	VQKL	13	Reverse	Q6PJG2	75
	B*57:03	RTQLAHEGF	9	RTQLAH	EGF	7	Forward	Q8TF64	75
	B*57:03	DAIKRTIKETD	11	DA	IKRTIKETD	23	Reverse	Q9ULM3	75
	B*57:03	IKSLTRAKL	9	IKSL	TRAKL	12	Forward	P28223	75
	B*57:03	THADISSHF	9	TH	ADISSHF	13	Forward	Q16690	75
	B*57:03	KKDILTKSTL	10	KKD	ILTKSTL	22	Forward	Q15003	75
	B*57:03	KMTKEIVRF	9	KM	TKEIVRF	21	Forward	Q2VYF4	75
	B*57:03	TKAEDAKDFF	10	TK	AEDAKDFF	7	Reverse	Q99471	75
	B*57:03	SIYKNVPNW	9	SI	YKNVPNW	30	Reverse	P62826	75
	B*57:03	SIVLQKEEF	9	SIV	LQKEEF	36	Forward	P41162	75
	B*57:03	KSLELKGLF	9	KS	LELKGLF	29	Reverse	Q5H8C1	75
	B*57:03	STLFGKVP	8	ST	LFGKVP	41	Reverse	O60347	75
	B*57:03	KSLLAKKW	8	KSLLA	KKW	33	Reverse	Q9Y4D1	75
	B*57:03	EALRLSTPF	9	EA	LRLSTPF	6	Reverse	P33402	75
	B*57:03	SSSALVSSHLL	11	SSSALVSS	HLL	1	Forward	Q9Y678	75
	B*57:03	SMLTAKALF	9	SMLT	AKALF	23	Forward	Q8TAM2	75
	B*57:03	TKLSHPQQM	9	TK	LSHPQQM	5	Reverse	Q9Y490	74
	B*57:03	FRSKATKF	8	FRS	KATKF	1	Forward	Q6P2Q9	74
	B*57:03	LASKEIHFQ	9	LA	SKEIHFQ	32	Forward	O95568	74
	B*57:03	KSLKAGGGINI	11	KSLKA	GGGINI	17	Forward	Q9NSI5	74
	B*57:03	LRATGLERI	9	LRATGL	ERI	10	Reverse	Q9UL16	74
	B*57:03	QYKNPSSF	8	QY	KNPSSF	11	Forward	O75845	74
	B*57:03	SKGLNIAHF	9	SK	GLNIAHF	40	Forward	Q16850	74
	B*57:03	TGLLLHNKF	9	TG	LLLHNKF	23	Reverse	Q9Y4B6	74
	B*57:03	KLESLPEKW	9	KLESLPE	KW	16	Reverse	Q8NHM5	74
	B*57:03	TSLKFVVKM	9	TSL	KFVVKM	20	Reverse	P11388	74
	B*57:03	LKSKNIFHDF	10	LKS	KNIFHDF	1	Forward	Q9BXS9	74
	B*57:03	KSIQNLIRSI	10	KSI	QNLIRSI	27	Forward	Q8WXG9	74
	B*57:03	LSASSLTNKY	10	LSASSLT	NKY	39	Reverse	Q00839	74
	B*57:03	TVVPANVQRW	10	TV	VPANVQRW	18	Forward	Q13155	74
	B*57:03	LGIPLDHHW	9	LGI	PLDHHW	2	Forward	Q9ULM6	74
	B*57:03	KATKIKFDK	9	KA	TKIKFDK	1	Reverse	P04114	73
	B*57:03	KSLVSASKL	9	KSLVS	ASKL	34	Forward	Q5THK1	73
	B*57:03	TSPATGHTF	9	TSPAT	GHTF	16	Reverse	Q6NYC8	73
	B*57:03	RSDPGHYFS	9	RSDPGHY	FS	1	Forward	P28062	73
	B*57:03	TLLKHVKAL	9	TL	LKHVKAL	12	Forward	O14503	73
	B*57:03	LSAKPPEY	8	LSAKPP	EY	5	Reverse	Q96NW4	73
	B*57:03	KKTVEPYSL	9	KKT	VEPYSL	1	Forward	Q96T88	73
	B*57:03	VSYKEKSY	8	VSY	KEKSY	37	Forward	Q9HBT7	73
	B*57:03	SLIHISKNF	9	SL	IHISKNF	24	Forward	Q9GZP4	73
	B*57:03	LAHLLEGKW	9	LAHL	LEGKW	31	Forward	Q86WI3	73
	B*57:03	LTPDVQPFR	9	LTPDVQP	FR	25	Forward	Q9Y576	73
	B*57:03	ATSEIFHSQFS	11	ATSEIFHSQ	FS	3	Reverse	Q9P0V9	73
	B*57:03	NSTVRLYEMA	10	NSTVRLYE	MA	17	Forward	Q16531	73
	B*57:03	VTATDIRVLT	10	VTATDIRV	LT	27	Reverse	P11047	73
	B*57:03	STLGTLQIF	9	STL	GTLQIF	7	Reverse	O60469	73
	B*57:03	RSKEEASHW	9	RSK	EEASHW	3	Reverse	O15031	72
	B*57:03	ITVRNKAKL	9	ITVRN	KAKL	39	Forward	Q5TB80	72
	B*57:03	TKSGSGGVKL	10	TKSG	SGGVKL	18	Reverse	Q8TF72	72
	B*57:03	RIAGKAGF	8	RIAGKA	GF	18	Forward	Q96PE2	72
	B*57:03	EEHLKKAVF	9	EEHL	KKAVF	17	Reverse	Q9BQS7	72
	B*57:03	ASREMEVD	8	ASR	EMEVD	28	Forward	Q5IJ48	72
	B*57:03	KAARIGPTY	9	KAAR	IGPTY	2	Reverse	Q8N142	72
	B*57:03	KISALKNLKI	10	KISALKN	LKI	5	Reverse	Q5THJ4	72
	B*57:03	GKWKEGTKITF	11	GK	WKEGTKITF	16	Forward	P25685	72
	B*57:03	LTTKAIWRS	9	LTT	KAIWRS	11	Reverse	Q9BZP3	72
	B*57:03	WSTKESPWR	9	WSTKESP	WR	1	Forward	Q9Y561	72
	B*57:03	SKLDHQGINF	10	SK	LDHQGINF	9	Reverse	Q96ST3	72
	B*57:03	VRKLELAKF	9	VR	KLELAKF	41	Reverse	Q2VYF4	72
	B*57:03	STYVIRDECV	10	STYVIRDE	CV	33	Forward	Q5VWG9	72
	B*57:03	VTITPTWR	8	VTITPT	WR	21	Reverse	Q9NY33	72
	B*57:03	ITKESSLQGL	10	ITKE	SSLQGL	30	Forward	P01133	72
	B*57:03	TVAQDHQTFF	10	TV	AQDHQTFF	11	Reverse	Q8TDW4	72
	B*57:03	TKAEELMNF	9	TK	AEELMNF	7	Forward	P50990	72
	B*57:03	LSITNLKIKF	10	LSI	TNLKIKF	25	Reverse	Q5SVZ6	72
	B*57:03	ISAFLVCRI	9	ISAFLV	CRI	30	Forward	P16219	72
	B*57:03	KVHGSLAGRA	10	KVHGSLA	GRA	22	Forward	P62861	71
	B*57:03	RAAVIKHFR	9	RAAVIKH	FR	5	Reverse	Q96S44	71
	B*57:03	SNRKQEAEW	9	SN	RKQEAEW	40	Forward	P09496	71
	B*57:03	KTFPYQHYR	9	KTFPYQH	YR	1	Forward	Q8NI27	71
	B*57:03	SKKGNYDEGF	10	SK	KGNYDEGF	10	Reverse	Q9UHB6	71
	B*57:03	VSYKPKIQ	8	VSYKPK	IQ	16	Forward	Q6TDU7	71
	B*57:03	SLQSAVKTKF	10	SL	QSAVKTKF	19	Reverse	O95140	71
	B*57:03	ISEPRAQSL	9	ISEP	RAQSL	15	Reverse	Q9UDR5	71
	B*57:03	ISKNFETLR	9	IS	KNFETLR	21	Forward	Q9BVG4	71
	B*57:03	SKKVDIPAHW	10	SK	KVDIPAHW	24	Reverse	Q460N5	71
	B*57:03	ITEKTSPIS	9	ITEKT	SPIS	21	Reverse	Q9H4L7	71
	B*57:03	GTLSGHAWD	9	GTLSGHA	WD	26	Forward	Q9GZS3	71
	B*57:03	KVLLKTTEL	9	KVLLKTT	EL	6	Forward	Q6UX04	71
	B*57:03	KTLSTFKECLG	11	KTLSTFKE	CLG	23	Reverse	Q8NCS4	71
	B*57:03	KVVLKIRVL	9	KVVLK	IRVL	31	Forward	P29401	71
	B*57:03	ATIKDLRESF	10	ATIKDLR	ESF	8	Forward	Q9BV94	71
	B*57:03	KSDSELLKF	9	KSDSE	LLKF	30	Forward	P35348	71
	B*57:03	KTITAEIPVAH	11	KTITAEIP	VAH	5	Forward	Q96B23	71
	B*57:03	TRLDEAVGVQKW	12	TR	LDEAVGVQKW	7	Reverse	Q14667	71
	B*57:03	LRVDYAVKI	9	LRV	DYAVKI	8	Forward	P38117	71
	B*57:03	AVWDKHYGF	9	AV	WDKHYGF	25	Reverse	P25789	71
	B*57:03	SLLPAHVEI	9	SLLPAH	VEI	25	Forward	Q9Y4I5	71
	B*57:03	WDGASKAVFL	10	WD	GASKAVFL	33	Forward	Q9Y6I7	71
	B*57:03	VAIQTLLTF	9	VAI	QTLLTF	32	Forward	Q6IEU7	71
	B*57:03	MTIRFDSAY	9	MTIRFDS	AY	14	Reverse	P17026	71
	B*57:03	PAEFPALA	8	PAEFP	ALA	25	Forward	Q69YG0	71
	B*57:03	GPEEFKEAF	9	GPEEF	KEAF	17	Reverse	Q96PN8	71
	B*57:03	KKTSMQEVHI	10	KKT	SMQEVHI	21	Forward	O75152	70
	B*57:03	RYGVRGHRL	9	RYGVRG	HRL	23	Reverse	Q86UW7	70
	B*57:03	SVAKITNKL	9	SV	AKITNKL	31	Forward	Q9Y6K0	70
	B*57:03	KTFQGKPFP	9	KTFQGKP	FP	39	Forward	Q92615	70
	B*57:03	RKTDGFEEHF	10	RKT	DGFEEHF	1	Forward	Q8N5I4	70
	B*57:03	VTVKLKRPL	9	VTVKLK	RPL	13	Forward	Q8NEZ4	70
	B*57:03	KTVVNKDFV	9	KTVVNKD	FV	20	Reverse	P61353	70
	B*57:03	ARIAHQLIKHW	11	AR	IAHQLIKHW	26	Forward	Q9BQG2	70
	B*57:03	TVKYTGIDHHW	11	TVK	YTGIDHHW	24	Forward	Q9NV06	70
	B*57:03	TAFDDHNF	8	TAFD	DHNF	19	Forward	Q96C23	70
	B*57:03	TSKEHVEPVF	10	TS	KEHVEPVF	40	Reverse	O75792	70
	B*57:03	TVHPELKATF	10	TV	HPELKATF	25	Reverse	O95478	70
	B*57:03	QKAGSLPAL	9	QKA	GSLPAL	39	Forward	Q96JG9	70
	B*57:03	YTSRQIPNQF	10	YTSRQIP	NQF	15	Reverse	P10147	70
	B*57:03	LGARLYHLL	9	LG	ARLYHLL	29	Reverse	Q8IUC6	70
	B*57:03	HSLPVTPRF	9	HSL	PVTPRF	14	Reverse	Q9C0G6	70
	B*57:03	LTNTEVIHNY	10	LT	NTEVIHNY	6	Reverse	P14920	70
	B*57:03	SLAVSKITF	9	SLAV	SKITF	30	Reverse	Q63HQ2	70
	B*57:03	ISSSIRWTI	9	ISSS	IRWTI	17	Reverse	Q8NDH2	70
	B*57:03	VSKDLPLTF	9	VSKDL	PLTF	29	Forward	Q5THK1	70
	B*57:03	MVAPRTLLL	9	MV	APRTLLL	2	Forward	P01893	70
	B*57:03	MTRLFDSSF	9	MTRLF	DSSF	31	Reverse	Q92974	70
	B*57:03	LTFRLASGGF	10	LTFRLASG	GF	16	Forward	Q8N2C7	70
	B*57:03	HSVEHVKW	8	HSVEH	VKW	9	Forward	O43301	69
	B*57:03	LTAGKTHVTL	10	LTAG	KTHVTL	11	Forward	Q7Z392	69
	B*57:03	RTVEKTWLK	9	RTVEKTW	LK	16	Forward	Q13191	69
	B*57:03	KTERSVPTF	9	KT	ERSVPTF	10	Forward	Q9H211	69
	B*57:03	KTLAELNIFW	10	KTLAEL	NIFW	33	Reverse	A2RUC4	69
	B*57:03	IGSVHTVRF	9	IGS	VHTVRF	9	Reverse	O60487	69
	B*57:03	RTALQMHTF	9	RTALQM	HTF	29	Reverse	Q9HCS5	69
	B*57:03	LGNSFRLD	8	LGNSFR	LD	39	Reverse	Q9C0G0	69
	B*57:03	SRHYSPIYL	9	SR	HYSPIYL	1	Forward	P37268	69
	B*57:03	STTVQLIQHF	10	STTVQLIQ	HF	34	Reverse	P21439	69
	B*57:03	CAKEVKTIL	9	CAKEVK	TIL	9	Reverse	P22413	69
	B*57:03	LSRHDALML	9	LSRH	DALML	41	Reverse	Q8TE85	69
	B*57:03	KTIKLAWTNL	10	KTIKLA	WTNL	40	Reverse	Q8NFQ5	69
	B*57:03	TSQDVLHICG	10	TSQDVLH	ICG	37	Forward	P00403	69
	B*57:03	LGEDKDKQIITF	12	LG	EDKDKQIITF	6	Forward	Q92878	69
	B*57:03	TVTPVIRTF	9	TV	TPVIRTF	37	Forward	Q9NZB2	69
	B*57:03	LSSMSKSLLL	10	LSSM	SKSLLL	18	Reverse	Q8N7C3	69
	B*57:03	HLAKIEQLW	9	HLAK	IEQLW	12	Reverse	Q12996	69
	B*57:03	RVEKKEAEL	9	RVE	KKEAEL	6	Reverse	P35813	68
	B*57:03	KLSKEVAKM	9	KLSK	EVAKM	2	Forward	Q9UIF8	68
	B*57:03	HAKHVEAFS	9	HAKHV	EAFS	17	Forward	Q8N465	68
	B*57:03	KSNCHTSLI	9	KSNCH	TSLI	18	Reverse	Q9NVR7	68
	B*57:03	LSAVKRSALI	10	LSAVKRS	ALI	4	Reverse	Q8NBN3	68
	B*57:03	IVHVRQLLKT	10	IVHV	RQLLKT	38	Forward	Q13009	68
	B*57:03	KLSIRSVLK	9	KLSIRS	VLK	28	Reverse	Q5SYB0	68
	B*57:03	KTKYQVELL	9	KT	KYQVELL	17	Reverse	Q9UPY3	68
	B*57:03	LGSVHFTVR	9	LGS	VHFTVR	30	Reverse	Q4G0X4	68
	B*57:03	LTMLLALIF	9	LTMLLA	LIF	6	Forward	Q7Z442	68
	B*57:03	TEAKELLQFH	10	TEAKE	LLQFH	36	Forward	Q9NZD8	68
	B*57:03	GTVKVLMKF	9	GT	VKVLMKF	11	Reverse	Q10567	68
	B*57:03	RPESIIVKF	9	RPESIIV	KF	11	Reverse	A7MD48	68
	B*57:03	TLVRNLPQY	9	TL	VRNLPQY	30	Forward	Q15233	68
	B*57:03	GGVAAAAAAW	10	GGV	AAAAAAW	39	Reverse	Q96QS3	68
	B*57:03	EGGALMKF	8	EGGAL	MKF	12	Forward	P50851	68
	B*57:03	IAEGAPTW	8	IAEG	APTW	17	Forward	Q8NBS9	68
	B*57:03	MSLSTSVRF	9	MSL	STSVRF	22	Forward	Q96RV3	68
	B*57:03	LSFPDPLFQ	9	LSF	PDPLFQ	17	Reverse	Q96NI6	68
	B*57:03	LPAQPLCV	8	LPA	QPLCV	35	Forward	Q9Y5G2	68
	B*57:03	VTHSVRGL	8	VTHS	VRGL	15	Reverse	Q9Y3R5	67
	B*57:03	SRFVEKHRW	9	SR	FVEKHRW	17	Reverse	O94955	67
	B*57:03	ARYAKDVKF	9	AR	YAKDVKF	3	Reverse	P10809	67
	B*57:03	KTFPNWKF	8	KTFPNW	KF	32	Reverse	P29323	67
	B*57:03	TLKHKYVHLF	10	TLK	HKYVHLF	15	Reverse	O75643	67
	B*57:03	TAAREVVFR	9	TAAREV	VFR	39	Reverse	Q9BUB4	67
	B*57:03	LMAVGTHKF	9	LMA	VGTHKF	1	Forward	O15427	67
	B*57:03	YSVRVSPGMA	10	YSVRVSP	GMA	0	Reverse	Q9Y2P8	67
	B*57:03	KTLLKFLKF	9	KTLL	KFLKF	17	Reverse	P55072	67
	B*57:03	TKMELKSTNISF	12	TK	MELKSTNISF	15	Forward	Q9Y3B1	67
	B*57:03	ISLRLTHVL	9	ISLRLT	HVL	31	Forward	Q13011	67
	B*57:03	LSSDHSAFL	9	LS	SDHSAFL	22	Forward	P54296	67
	B*57:03	LSNKGVSLF	9	LSNKGV	SLF	18	Reverse	Q9UHQ4	67
	B*57:03	LFGVKFRNDL	10	LF	GVKFRNDL	2	Reverse	P32248	67
	B*57:03	LGFHFNPRF	9	LG	FHFNPRF	20	Forward	P17931	67
	B*57:03	LTAHDIPLL	9	LTAHD	IPLL	27	Reverse	O96009	67
	B*57:03	TSLGIDYEKF	10	TSLGI	DYEKF	11	Forward	Q96QP1	67
	B*57:03	VLPGAHPA	8	VL	PGAHPA	25	Forward	Q6UWX4	67
	B*57:03	IAPRLLASGF	10	IAPRLLAS	GF	41	Forward	Q8WZ71	67
	B*57:03	VTSVKIISF	9	VTSV	KIISF	38	Forward	Q8NGE5	67
	B*57:03	HSREPQKDF	9	HSRE	PQKDF	26	Reverse	Q5SYE7	66
	B*57:03	LKSPNKDVDD	10	LKSP	NKDVDD	32	Forward	P29374	66
	B*57:03	HLTRKKLIL	9	HLTRKK	LIL	6	Forward	Q9BQM9	66
	B*57:03	RGTTILAKHNF	11	RGTTILAKH	NF	5	Forward	P51809	66
	B*57:03	ALREEASNF	9	ALREE	ASNF	41	Forward	P04114	66
	B*57:03	ISPKLQSSN	9	ISPKL	QSSN	4	Forward	Q9H4H8	66
	B*57:03	AYAAEARQKF	10	AY	AAEARQKF	15	Reverse	Q9Y546	66
	B*57:03	STLKKFSQF	9	STLKK	FSQF	0	Reverse	A6NN14	66
	B*57:03	ASIKDPKDKFI	11	ASIKDPKD	KFI	1	Forward	P51659	66
	B*57:03	KTVLIEQRL	9	KTVL	IEQRL	23	Forward	A6NET4	66
	B*57:03	KTISESDLNHFS	12	KTISESDLNH	FS	1	Forward	Q9Y385	66
	B*57:03	KLFGSSEHVF	10	KLFGS	SEHVF	41	Reverse	Q29RF7	66
	B*57:03	TFVPHTHVF	9	TF	VPHTHVF	9	Forward	Q8NFZ0	66
	B*57:03	AKINPINTF	9	AK	INPINTF	8	Forward	Q07960	66
	B*57:03	FLGVKNRFDL	10	FL	GVKNRFDL	6	Reverse	Q6ZNA5	66
	B*57:03	ASTLLAQHF	9	ASTLLAQ	HF	29	Forward	Q7Z5M5	66
	B*57:03	TKSDSLLSMKF	11	TK	SDSLLSMKF	5	Forward	Q9NVI1	66
	B*57:03	AKSLLEPVL	9	AKS	LLEPVL	25	Forward	Q9NR97	66
	B*57:03	EAIRSLPTF	9	EAIR	SLPTF	1	Reverse	Q8NE09	66
	B*57:03	KTAVLQLGI	9	KT	AVLQLGI	9	Reverse	Q14289	66
	B*57:03	MPIGGRIF	8	MP	IGGRIF	17	Reverse	Q96RQ9	66
	B*57:03	TLLPPEQHW	9	TLLPP	EQHW	6	Reverse	Q7Z6M1	66
	B*57:03	LGVRSFEL	8	LGV	RSFEL	11	Forward	Q9P2E5	66
	B*57:03	SKVGVFEAF	9	SK	VGVFEAF	24	Forward	O14972	66
	B*57:03	LAPRAAALTF	10	LAPRAAA	LTF	15	Forward	P49640	66
	B*57:03	LPAGAPGFV	9	LPAGA	PGFV	10	Forward	O43278	66
	B*57:03	TKAKLKNKF	9	TKA	KLKNKF	15	Reverse	Q9H2J4	65
	B*57:03	KSYKRNALL	9	KSYK	RNALL	1	Reverse	A8MVM7	65
	B*57:03	IAKKWYLL	8	IAKKW	YLL	13	Reverse	Q9NQR9	65
	B*57:03	AFSNRPVTR	9	AFSN	RPVTR	36	Reverse	Q7Z628	65
	B*57:03	RSLPVRAHL	9	RSLP	VRAHL	17	Forward	Q6P9B9	65
	B*57:03	GTVHLHPRF	9	GTVHLH	PRF	23	Reverse	Q96HY7	65
	B*57:03	KSMESKIQF	9	KSME	SKIQF	28	Forward	Q5M9N0	65
	B*57:03	SRATEVDNNF	10	SR	ATEVDNNF	20	Forward	Q6UN15	65
	B*57:03	KASPVRISF	9	KASPV	RISF	39	Reverse	Q99550	65
	B*57:03	KAILRTFKL	9	KAILR	TFKL	30	Reverse	P35443	65
	B*57:03	AHIPLRSSW	9	AH	IPLRSSW	41	Reverse	P16520	65
	B*57:03	FVGARQVF	8	FV	GARQVF	35	Reverse	Q9BZJ0	65
	B*57:03	SRGPVKLEF	9	SR	GPVKLEF	1	Forward	Q9Y6A5	65
	B*57:03	LLLAGRVC	8	LLLAG	RVC	17	Reverse	B4DS77	65
	B*57:03	ISPRSTVTM	9	ISPRS	TVTM	10	Reverse	Q96KW2	65
	B*57:03	VVQKTIIKKLFF	12	VVQ	KTIIKKLFF	39	Forward	Q969X0	65
	B*57:03	LRSPKLVAL	9	LR	SPKLVAL	20	Forward	Q13751	65
	B*57:03	TVQKQAEFF	9	TV	QKQAEFF	38	Forward	Q9UJX4	65
	B*57:03	SIKALVAYY	9	SI	KALVAYY	1	Forward	P62249	65
	B*57:03	KSIEPIEYY	9	KSIEP	IEYY	22	Reverse	Q8NI08	65
	B*57:03	AGLGATSF	8	AGLG	ATSF	25	Forward	Q13796	65
	B*57:03	ETIKSGFSL	9	ETIKSG	FSL	27	Forward	P78509	65
	B*57:03	LRSLLEESW	9	LRSL	LEESW	15	Forward	Q92616	65
	B*57:03	LTYVNVSIF	9	LTYV	NVSIF	25	Reverse	Q6ZMR3	65
	B*57:03	VSAAVETSF	9	VS	AAVETSF	33	Reverse	Q14674	65
	B*57:03	VSSQVLLRF	9	VSSQVL	LRF	28	Reverse	Q99829	65
	B*57:03	VMAKKPNII	9	VM	AKKPNII	39	Reverse	Q96SW2	65
	B*57:03	LSASIPMKF	9	LSASI	PMKF	19	Forward	O15230	65
	B*57:03	SMGGIRSLW	9	SM	GGIRSLW	3	Forward	Q9BV35	65
	B*57:03	LSRPTAVYL	9	LSR	PTAVYL	20	Reverse	Q8TAB7	65
	B*57:03	SVSPSHAKF	9	SVSPS	HAKF	37	Forward	O60469	64
	B*57:03	VHVRQLLKT	9	VHV	RQLLKT	38	Forward	Q13009	64
	B*57:03	LTCSPLHTL	9	LTCSP	LHTL	35	Forward	O60287	64
	B*57:03	TSKTGEPLM	9	TS	KTGEPLM	3	Reverse	Q9NRL2	64
	B*57:03	LKHMPSYQL	9	LKHMPS	YQL	19	Forward	Q5TCY1	64
	B*57:03	TAKNAEPLI	9	TA	KNAEPLI	4	Forward	Q9Y224	64
	B*57:03	PVSLGVPSGK	10	PVSLG	VPSGK	2	Reverse	Q7Z2K8	64
	B*57:03	AALDFSDPLL	10	AAL	DFSDPLL	30	Forward	Q96F81	64
	B*57:03	KTLRSEYLI	9	KTLRSE	YLI	2	Reverse	O00469	64
	B*57:03	KTIKNVLPF	9	KTIK	NVLPF	13	Forward	Q3SY69	64
	B*57:03	GELRPGTQVD	10	GE	LRPGTQVD	12	Reverse	O15247	64
	B*57:03	YTSRIVRLV	9	YTSRIVR	LV	39	Reverse	O75051	64
	B*57:03	RSPKLVKF	8	RS	PKLVKF	26	Reverse	P51813	64
	B*57:03	KSLDLLLFW	9	KSL	DLLLFW	35	Reverse	Q5ST30	64
	B*57:03	SHGPPLVL	8	SHGPP	LVL	31	Forward	Q6ZNJ1	64
	B*57:03	LLWAYAVKL	9	LLWAYAV	KL	39	Reverse	Q5TF39	64
	B*57:03	KTLKLCNSLL	10	KTLKLC	NSLL	4	Forward	Q9NSG2	64
	B*57:03	KSKLWDESF	9	KSKLW	DESF	35	Reverse	Q5RHP9	64
	B*57:03	DRTPVPVTI	9	DRT	PVPVTI	23	Forward	A6NFQ2	64
	B*57:03	AEVVPVKD	8	AEVVPV	KD	8	Forward	Q9Y2E4	64
	B*57:03	TSKDTVMV	8	TSK	DTVMV	8	Reverse	A6NFN9	64
	B*57:03	ASLKGVPFG	9	ASLKGVP	FG	1	Forward	Q6UWP7	64
	B*57:03	ATVKNDYEMTF	11	AT	VKNDYEMTF	35	Forward	P27694	64
	B*57:03	ILYPHEASWT	10	ILYPHEA	SWT	1	Forward	Q96QT4	64
	B*57:03	ATIRMKDTF	9	ATIRMKD	TF	22	Reverse	O95445	64
	B*57:03	LSTRLPRVLF	10	LSTRLP	RVLF	15	Reverse	O43451	64
	B*57:03	TGARLLASF	9	TG	ARLLASF	5	Reverse	Q9BY78	64
	B*57:03	IAADLSTGDVI	11	IAADLST	GDVI	2	Forward	Q6ICL3	64
	B*57:03	AAILSRADLW	10	AAILSRA	DLW	21	Reverse	P10912	64
	B*57:03	VRNPALAELNL	11	VR	NPALAELNL	20	Forward	P13489	64
	B*57:03	LDPKELLKQI	10	LDP	KELLKQI	1	Reverse	P78344	64
	B*57:03	RAREVEDFR	9	RAREVED	FR	1	Forward	O95819	63
	B*57:03	RSRDISRFEGD	11	RSRDISR	FEGD	23	Reverse	Q9ULV3	63
	B*57:03	GSRSAEFPR	9	GSRSAE	FPR	1	Forward	Q6UXT8	63
	B*57:03	IYLHRDVYL	9	IYLHRDV	YL	12	Reverse	Q32MH5	63
	B*57:03	KSKAMTGVEEMA	12	KSKAMTGVE	EMA	7	Reverse	P49368	63
	B*57:03	LRTPRLQKL	9	LRT	PRLQKL	1	Forward	O43822	63
	B*57:03	VTSTKAPTL	9	VTSTK	APTL	40	Reverse	Q8N9M1	63
	B*57:03	GTRAILEHL	9	GTR	AILEHL	22	Reverse	Q9H7X2	63
	B*57:03	LRSEDFNKF	9	LRS	EDFNKF	19	Reverse	Q86YI8	63
	B*57:03	ANRMPEKVTW	10	AN	RMPEKVTW	1	Forward	P84098	63
	B*57:03	SHARVGSLSW	10	SH	ARVGSLSW	1	Forward	Q12834	63
	B*57:03	KSHISVIGF	9	KSHIS	VIGF	33	Reverse	Q8NEV4	63
	B*57:03	ATLPQRGQF	9	ATLP	QRGQF	12	Forward	O43157	63
	B*57:03	VSKLTKTIW	9	VSKLT	KTIW	18	Reverse	Q68DA7	63
	B*57:03	ALRLPLQTTR	10	ALRLPLQT	TR	24	Reverse	Q7Z3J2	63
	B*57:03	KSLDDFTGTF	10	KS	LDDFTGTF	22	Forward	Q9BZP6	63
	B*57:03	SSAITQMTF	9	SS	AITQMTF	39	Forward	P05997	63
	B*57:03	HSSPVQSLI	9	HSSPVQ	SLI	2	Reverse	Q8IW35	63
	B*57:03	SESGVQPEF	9	SESG	VQPEF	26	Forward	Q9Y3B2	63
	B*57:03	STVRLYGDF	9	STVRLY	GDF	26	Forward	Q16531	63
	B*57:03	PSRGFAPVI	9	PSRGFA	PVI	40	Forward	P04198	63
	B*57:03	ESLRLQAFQ	9	ESLRLQ	AFQ	19	Forward	Q9Y5M8	63
	B*57:03	PDVSPAEKW	9	PD	VSPAEKW	37	Forward	Q16658	63
	B*57:03	KTLEVLKGPVAY	12	KTLEVLKGPV	AY	2	Reverse	O75330	63
	B*57:03	ELGKALASF	9	ELGKALA	SF	20	Reverse	A4D2P6	63
	B*57:03	ISLPGPPSVL	10	ISLPGPP	SVL	38	Reverse	Q96RY5	63
	B*57:03	SKFADINLY	9	SK	FADINLY	1	Forward	P01111	63
	B*57:03	PSAAELTPL	9	PSAAEL	TPL	23	Reverse	Q9UGL1	63
	B*57:03	LSAPEAATF	9	LSAP	EAATF	25	Forward	P55263	63
	B*57:03	KQILSIPII	9	KQILS	IPII	4	Forward	O94988	63
	B*57:03	SPAFSLGW	8	SPA	FSLGW	17	Forward	O94779	63
	B*57:03	RTAGHPLTDR	10	RTAGHPLT	DR	39	Forward	P35236	62
	B*57:03	ATRKRELIR	9	ATRKREL	IR	28	Reverse	Q03060	62
	B*57:03	KRPTPPPKF	9	KRPTPPP	KF	0	Reverse	Q16204	62
	B*57:03	EDRKAVIKNAD	11	ED	RKAVIKNAD	2	Reverse	Q96FJ2	62
	B*57:03	LTRRSVHLT	9	LTR	RSVHLT	7	Forward	P31260	62
	B*57:03	ALKKDYKSSF	10	ALK	KDYKSSF	19	Forward	Q15785	62
	B*57:03	VAHRVKVTF	9	VA	HRVKVTF	9	Reverse	O95071	62
	B*57:03	SKSTTVSSF	9	SK	STTVSSF	2	Reverse	Q13620	62
	B*57:03	HSWHESDFS	9	HSWHESD	FS	22	Reverse	Q9NWQ4	62
	B*57:03	LSHVSVFSF	9	LSHVS	VFSF	19	Reverse	Q9NP81	62
	B*57:03	TSLKRPNL	8	TSLK	RPNL	38	Reverse	Q8N573	62
	B*57:03	TTALSRTAF	9	TTALSRT	AF	15	Reverse	O43511	62
	B*57:03	KTNPEPSPVL	10	KTNPE	PSPVL	30	Forward	Q9H329	62
	B*57:03	STDKTVAVVC	10	STDKTVAV	VC	31	Forward	Q96DI7	62
	B*57:03	VTHSVGRLF	9	VTHSV	GRLF	37	Forward	P04628	62
	B*57:03	LTSDLKSTF	9	LTSDL	KSTF	35	Reverse	A4D2P6	62
	B*57:03	KSSMFPSNF	9	KSS	MFPSNF	20	Reverse	Q96B97	62
	B*57:03	TSDKTVAVW	9	TS	DKTVAVW	14	Reverse	Q96DI7	62
	B*57:03	FSKEAPIKL	9	FSKEAP	IKL	24	Forward	Q9GZR7	62
	B*57:03	ITIHNVPGF	9	ITIHNVP	GF	7	Forward	Q8N1S5	62
	B*57:03	QRGKVSLGW	9	QRGKVSL	GW	17	Forward	Q9GZU3	62
	B*57:03	ITTKAISSNMR	11	IT	TKAISSNMR	2	Reverse	P22735	62
	B*57:03	VTLPGGSCCY	10	VTLPGGSC	CY	0	Reverse	Q8IVB5	62
	B*57:03	FSQLRWTY	8	FSQL	RWTY	10	Reverse	O75795	62
	B*57:03	PEYELHNI	8	PE	YELHNI	16	Forward	P53708	62
	B*57:03	SIRLFANYL	9	SIRLFAN	YL	10	Forward	O43895	62
	B*57:03	KTKTDIVLL	9	KTK	TDIVLL	26	Reverse	Q8NEV4	62
	B*57:03	IAHRLSEKM	9	IAHRL	SEKM	40	Forward	Q9BZ19	61
	B*57:03	KARVITEEENFK	12	KARVITEEE	NFK	1	Forward	P26373	61
	B*57:03	KSCVLAKTT	9	KS	CVLAKTT	22	Reverse	Q8IZ16	61
	B*57:03	DQDFMVKEI	9	DQD	FMVKEI	4	Reverse	Q9BRK5	61
	B*57:03	KSMKVVKFL	9	KSMKVVK	FL	31	Forward	Q9Y291	61
	B*57:03	HSTLKLQFDG	10	HSTL	KLQFDG	7	Forward	Q9BXY5	61
	B*57:03	KSFEKLLAGVR	11	KS	FEKLLAGVR	32	Reverse	Q96QP1	61
	B*57:03	HAKFNQSKM	9	HAKFNQ	SKM	7	Reverse	Q15648	61
	B*57:03	LSNTVYPRM	9	LSNTV	YPRM	25	Forward	Q6J4K2	61
	B*57:03	IEDRFLAWY	9	IED	RFLAWY	13	Reverse	Q504Q3	61
	B*57:03	LSASSLTMAKS	11	LSASSLTM	AKS	34	Reverse	Q00839	61
	B*57:03	FQRAALLSF	9	FQRAAL	LSF	22	Reverse	P28360	61
	B*57:03	LSRVEFEEL	9	LS	RVEFEEL	23	Forward	Q9Y4L1	61
	B*57:03	ISSVKDVTF	9	ISSV	KDVTF	11	Reverse	Q5JTW2	61
	B*57:03	LTTPPVHVI	9	LTT	PPVHVI	1	Forward	Q9Y613	61
	B*57:03	TKQDVEYLF	9	TKQ	DVEYLF	10	Reverse	Q92831	61
	B*57:03	ISKGVNEIL	9	ISKG	VNEIL	18	Forward	Q9UJT0	61
	B*57:03	TKITDVINL	9	TKITDV	INL	6	Forward	Q9Y2X0	61
	B*57:03	ATSKTLQRT	9	AT	SKTLQRT	4	Forward	Q8WWY3	60
	B*57:03	AVDLLDKK	8	AVDLLD	KK	5	Reverse	Q9UGB7	60
	B*57:03	AKRVETQNHW	10	AK	RVETQNHW	6	Forward	P28066	60
	B*57:03	KITQSLKTL	9	KI	TQSLKTL	6	Forward	Q8N3R9	60
	B*57:03	RTHQLRVLH	9	RTHQLRV	LH	29	Forward	Q9UJJ7	60
	B*57:03	TLTKASFSSR	10	TLT	KASFSSR	18	Forward	Q9UPM8	60
	B*57:03	AYHKEPPKL	9	AYHKEP	PKL	4	Reverse	Q96JA1	60
	B*57:03	AISQPPLELL	10	AIS	QPPLELL	36	Forward	Q6ZS30	60
	B*57:03	RSMKVARW	8	RSMKVA	RW	30	Reverse	Q9Y2E4	60
	B*57:03	KTSNAPTF	8	KTSN	APTF	10	Forward	P18433	60
	B*57:03	STTRVKMII	9	STTRVK	MII	29	Reverse	Q9Y6A4	60
	B*57:03	KSLESLADRK	10	KSLESLAD	RK	34	Reverse	Q9HB96	60
	B*57:03	ITETKSPLS	9	ITET	KSPLS	35	Reverse	Q12955	60
	B*57:03	SKKKDVKLEFF	11	SK	KKDVKLEFF	12	Forward	Q7Z5K2	60
	B*57:03	RLSHLTTW	8	RLSHL	TTW	33	Reverse	Q05397	60
	B*57:03	RQGPAPAW	8	RQ	GPAPAW	28	Forward	Q9NSG2	60
	B*57:03	TTKVHSLII	9	TTKVHSL	II	5	Reverse	Q8NC69	60
	B*57:03	KSQGATPIL	9	KSQG	ATPIL	32	Reverse	Q9UBT3	60
	B*57:03	KVFCRLLAR	9	KV	FCRLLAR	11	Reverse	Q9UIA9	60
	B*57:03	TGYRPHVYF	9	TG	YRPHVYF	11	Reverse	Q13724	60
	B*57:03	ASPETPRVI	9	ASPE	TPRVI	24	Forward	Q9Y222	60
	B*57:03	KAVSTCLTF	9	KAVSTC	LTF	13	Forward	Q8NGV6	60
	B*57:03	TLRNLSGNEL	10	TLR	NLSGNEL	38	Forward	Q9UBU9	60
	B*57:03	KGRSVSLLF	9	KGRSVSL	LF	25	Reverse	Q92833	60
	B*57:03	KALKMAYLL	9	KAL	KMAYLL	40	Forward	Q9H147	60
	B*57:03	KTLPSVPTL	9	KTLPSV	PTL	4	Forward	Q8NBP0	60
	B*57:03	KTIKLSSDIL	10	KTIKLS	SDIL	2	Forward	Q02040	60
	B*57:03	MTLSYSIW	8	MTLS	YSIW	18	Forward	Q8TDN7	60
	B*57:03	LYNEPRGP	8	LYN	EPRGP	7	Reverse	P42704	60
	B*57:03	LSSNLNISIW	10	LSSNLNIS	IW	36	Forward	Q15468	60
	B*57:03	SYLMSSEKW	9	SY	LMSSEKW	31	Reverse	Q9GZU3	60
	B*57:03	ASALIALELLD	11	ASA	LIALELLD	23	Forward	O00443	60
	B*57:03	EADILKVYF	9	EADILK	VYF	17	Forward	Q86Y13	60
	B*57:03	KATTFAISI	9	KAT	TFAISI	8	Reverse	P60842	60
	B*57:03	VTLLVDGTRGF	11	VTLLVDGTR	GF	11	Reverse	Q7Z5Y7	60
	B*57:03	KSNRKIQDNF	10	KS	NRKIQDNF	35	Forward	P35573	59
	B*57:03	KPERIHQF	8	KP	ERIHQF	21	Reverse	Q8TDB6	59
	B*57:03	KSALQYESF	9	KSALQ	YESF	18	Reverse	Q8NCC3	59
	B*57:03	LSTWLLHHI	9	LSTWLLH	HI	38	Reverse	O94955	59
	B*57:03	NRVKPPYPKL	10	NRV	KPPYPKL	1	Forward	P13796	59
	B*57:03	LKAYRTPKL	9	LKAYR	TPKL	1	Forward	O15372	59
	B*57:03	SRDKTIIHF	9	SRDKTII	HF	22	Forward	P63244	59
	B*57:03	KVRVGQEFT	9	KVRVGQE	FT	38	Reverse	Q8WVI0	59
	B*57:03	RRSKEILNF	9	RRSKEI	LNF	11	Forward	P17844	59
	B*57:03	KVPKITKVF	9	KVP	KITKVF	35	Forward	Q9UEE9	59
	B*57:03	KIKPLELWK	9	KIKPL	ELWK	34	Forward	Q9UQ84	59
	B*57:03	KTKQIPNLF	9	KTKQ	IPNLF	20	Reverse	Q8WXX0	59
	B*57:03	THNPVGTEW	9	TH	NPVGTEW	30	Forward	Q6NUM6	59
	B*57:03	QYEERDTF	8	QYE	ERDTF	9	Forward	O15460	59
	B*57:03	SWASLPHRF	9	SW	ASLPHRF	12	Reverse	O43164	59
	B*57:03	KSLRGVIVL	9	KSLR	GVIVL	10	Forward	P19447	59
	B*57:03	ILVFVISDT	9	ILVF	VISDT	6	Reverse	Q6T4P5	59
	B*57:03	TSSTLKGSIF	10	TSSTLKG	SIF	30	Forward	O60331	59
	B*57:03	FSSDRSLTF	9	FSSDRS	LTF	26	Forward	Q12955	59
	B*57:03	KSLKIAFNI	9	KSLKI	AFNI	5	Reverse	Q9Y397	59
	B*57:03	RAGYSPVHLL	10	RA	GYSPVHLL	38	Reverse	Q2M385	59
	B*57:03	RQVVVGNVGF	10	RQ	VVVGNVGF	19	Reverse	Q9C0D5	59
	B*57:03	IEFHGDCLTL	10	IE	FHGDCLTL	3	Reverse	P20618	59
	B*57:03	TGHGIVVAW	9	TGHGIVV	AW	4	Reverse	P09958	59
	B*57:03	IHVTPSMTL	9	IH	VTPSMTL	38	Reverse	Q9BRX2	59
	B*57:03	ASSKVLVLL	9	ASSKVL	VLL	31	Reverse	O43426	59
	B*57:03	FKVARTRR	8	FKV	ARTRR	25	Forward	O60673	58
	B*57:03	YSQKQNANY	9	YSQKQ	NANY	33	Reverse	Q8WUB2	58
	B*57:03	SATKKIAHSVF	11	SAT	KKIAHSVF	1	Forward	Q6PCB7	58
	B*57:03	SQSFSSLKW	9	SQS	FSSLKW	26	Forward	Q86WB0	58
	B*57:03	ISRPSAHVL	9	ISRPSA	HVL	0	Reverse	Q92731	58
	B*57:03	KSQSPASW	8	KSQSP	ASW	38	Reverse	Q12999	58
	B*57:03	KVTHKGTQ	8	KVTHK	GTQ	2	Forward	Q15413	58
	B*57:03	GTLKERVCKS	10	GTLKERV	CKS	1	Reverse	Q9UBW7	58
	B*57:03	VVEKHALQRD	10	VVEKH	ALQRD	23	Reverse	Q4L180	58
	B*57:03	KIKLITAKF	9	KIKLIT	AKF	13	Reverse	O95521	58
	B*57:03	TLTSKTTAF	9	TLTSKTT	AF	36	Reverse	Q9C000	58
	B*57:03	TTTIATPSKF	10	TTTIAT	PSKF	37	Forward	O14490	58
	B*57:03	LRTALQQQI	9	LR	TALQQQI	32	Reverse	Q9C0D2	58
	B*57:03	KVTVILPIK	9	KVT	VILPIK	13	Reverse	Q4G0P3	58
	B*57:03	KSSKELVTL	9	KSS	KELVTL	23	Reverse	Q8NB91	58
	B*57:03	PSHVVEDVSW	10	PSH	VVEDVSW	29	Reverse	Q09028	58
	B*57:03	LKSGELGLEHF	11	LKS	GELGLEHF	1	Forward	Q9NZT2	58
	B*57:03	KAVQGVTIW	9	KAVQGVT	IW	18	Forward	Q9NXC5	58
	B*57:03	SLSRLYEMP	9	SLS	RLYEMP	18	Forward	Q5S007	58
	B*57:03	CFEGKPSIF	9	CFEGK	PSIF	5	Reverse	Q8N1P7	58
	B*57:03	SSFGNPSHPF	10	SSFGNPS	HPF	22	Reverse	Q9Y3Y4	58
	B*57:03	KIVEEAVYF	9	KIVEEAV	YF	36	Reverse	P42356	58
	B*57:03	VSGVKPFLL	9	VSGV	KPFLL	25	Reverse	Q5SR56	58
	B*57:03	EKGLETSF	8	EKGLE	TSF	38	Forward	Q8TCT9	58
	B*57:03	HDGAALLW	8	HDGAA	LLW	9	Reverse	Q12889	58
	B*57:03	IFTRDLQRI	9	IF	TRDLQRI	26	Forward	Q8IV13	58
	B*57:03	RGLQLALGAL	10	RGLQL	ALGAL	37	Forward	Q8NE01	58
	B*57:03	RAQVLALQL	9	RA	QVLALQL	24	Reverse	P13533	58
	B*57:03	ATRVITALL	9	ATRVI	TALL	29	Reverse	Q8IYU4	58
	B*57:03	EAPRPSIW	8	EAPR	PSIW	14	Forward	Q8NBB4	58
	B*57:03	SAQGLQPLF	9	SAQGL	QPLF	14	Forward	O14607	58
	B*57:03	SSTVTLPTL	9	SSTV	TLPTL	21	Reverse	Q8WXI7	58
	B*57:03	VTNPHTDGE	9	VTNPHTD	GE	17	Reverse	O75293	57
	B*57:03	ATQHLKSHI	9	ATQH	LKSHI	28	Reverse	Q92610	57
	B*57:03	KQLRSDKF	8	KQLRS	DKF	7	Forward	P29083	57
	B*57:03	KTKVEVAKL	9	KTKVEVA	KL	15	Forward	Q9NRD5	57
	B*57:03	GSCVPHNHLY	10	GSCVPH	NHLY	40	Forward	Q12959	57
	B*57:03	TGHSLDLKD	9	TGHSLD	LKD	40	Reverse	Q8TE73	57
	B*57:03	LTATKLSRMS	10	LTAT	KLSRMS	15	Reverse	Q8WV83	57
	B*57:03	CLTRASHTL	9	CLTR	ASHTL	16	Forward	O95754	57
	B*57:03	VSPERNEQL	9	VSP	ERNEQL	1	Forward	Q9NYT6	57
	B*57:03	NAPTASSM	8	NA	PTASSM	10	Reverse	Q5FWE3	57
	B*57:03	ILTHMRVII	9	ILTHM	RVII	35	Forward	Q6NXR4	57
	B*57:03	AKNLKAFLK	9	AKNLK	AFLK	15	Reverse	Q86UQ4	57
	B*57:03	YSHPGASGW	9	YSHPGAS	GW	9	Reverse	P00395	57
	B*57:03	LSDHLHSVM	9	LS	DHLHSVM	3	Forward	Q8TBY8	57
	B*57:03	SVADLNNKF	9	SV	ADLNNKF	1	Forward	Q13617	57
	B*57:03	LSILNRKRPI	10	LSILNRK	RPI	28	Forward	Q8WVB6	57
	B*57:03	RALPQKEKF	9	RALPQ	KEKF	4	Reverse	Q8WXX0	57
	B*57:03	SAHKVTVLF	9	SA	HKVTVLF	24	Reverse	Q14315	57
	B*57:03	IVKWDRDL	8	IVKWDR	DL	37	Reverse	P61769	57
	B*57:03	DGHSKKID	8	DGHSK	KID	8	Forward	Q5TAX3	57
	B*57:03	SALKERFAF	9	SA	LKERFAF	39	Reverse	Q9H0C5	57
	B*57:03	HIAKLEQLAM	10	HIAKLE	QLAM	18	Reverse	O75448	57
	B*57:03	LEEKVKLEAF	10	LEEKVKLE	AF	37	Forward	Q9HAV7	57
	B*57:03	NWKIIDTF	8	NWKII	DTF	37	Forward	P29373	57
	B*57:03	DKELDPIQKL	10	DK	ELDPIQKL	2	Reverse	P18859	57
	B*57:03	QNPFEQPVF	9	QNP	FEQPVF	24	Forward	P33981	57
	B*57:03	DPVRAQLKF	9	DP	VRAQLKF	31	Reverse	O00268	57
	B*57:03	DVPAVKLY	8	DVPAV	KLY	9	Forward	Q8TDV0	57
	B*57:03	SSLPRLTTW	9	SSLPRLT	TW	23	Forward	Q13410	57
	B*57:03	APEREEITM	9	APE	REEITM	35	Forward	Q9H497	57
	B*57:03	KLLSTPLYN	9	KLLS	TPLYN	13	Forward	P21817	57
	B*57:03	ITALRVQEF	9	ITALR	VQEF	34	Forward	Q13634	57
	B*57:03	MTVIRPQI	8	MTVIR	PQI	3	Reverse	Q12830	57
	B*57:03	SGSDVIRDLFGD	12	SGSDVIRDL	FGD	29	Reverse	Q15477	57
	B*57:03	LKSDNGIFVQL	11	LKS	DNGIFVQL	1	Forward	O00560	57
	B*57:03	PDLLPQTKL	9	PDLL	PQTKL	26	Forward	O60760	57
	B*57:03	TLVSVTQLL	9	TLVS	VTQLL	38	Reverse	Q15021	57
	B*57:03	KRSPENTEGKD	11	KR	SPENTEGKD	1	Forward	Q15651	56
	B*57:03	KTHANLKKL	9	KTHANL	KKL	37	Reverse	Q8WZ42	56
	B*57:03	RTGRPEPKF	9	RTGRP	EPKF	17	Forward	Q9HBT6	56
	B*57:03	LSSPRGRPI	9	LSSP	RGRPI	21	Forward	Q32P44	56
	B*57:03	KTRIVAFDR	9	KTRI	VAFDR	32	Forward	Q2LD37	56
	B*57:03	ITTNDTFAGL	10	ITT	NDTFAGL	12	Reverse	O75094	56
	B*57:03	KTLRHPCPFT	10	KTLRHPC	PFT	38	Reverse	Q8IZE3	56
	B*57:03	LGERRLGTI	9	LGER	RLGTI	6	Forward	Q8N3C7	56
	B*57:03	KEAMAREEHF	10	KEAMAR	EEHF	5	Reverse	P09917	56
	B*57:03	ISRRTKISL	9	ISRRT	KISL	25	Reverse	A6NNS2	56
	B*57:03	LSSARTISEL	10	LSSART	ISEL	24	Forward	Q9BT04	56
	B*57:03	LAAQFKMAQ	9	LAA	QFKMAQ	8	Forward	Q9P2D8	56
	B*57:03	RSVQRWRW	8	RSV	QRWRW	2	Reverse	Q7Z2W7	56
	B*57:03	LGTTSKSSL	9	LGT	TSKSSL	9	Forward	Q9C0C9	56
	B*57:03	RTLKLHDLHF	10	RTLKLH	DLHF	18	Reverse	Q9P2D6	56
	B*57:03	KTGTSEVTL	9	KT	GTSEVTL	33	Forward	Q58EX2	56
	B*57:03	DNIDNENDIL	10	DNI	DNENDIL	38	Reverse	Q01814	56
	B*57:03	GTWIGKGERWT	11	GTWIGKG	ERWT	1	Forward	Q9C0C9	56
	B*57:03	DSISKFTTF	9	DSISKF	TTF	24	Reverse	Q8N456	56
	B*57:03	ITLEDRLHF	9	IT	LEDRLHF	41	Reverse	Q9BUK6	56
	B*57:03	TSFPEHRVSFL	11	TSFPEHRV	SFL	36	Forward	Q9Y236	56
	B*57:03	AKNPALYVL	9	AK	NPALYVL	4	Forward	Q6P2Q9	56
	B*57:03	VQAHTETLL	9	VQAH	TETLL	28	Forward	Q15911	56
	B*57:03	VSPRINLTVC	10	VSPRINLT	VC	38	Forward	P27930	56
	B*57:03	AKNVALLF	8	AKNVAL	LF	18	Reverse	Q8NBM8	56
	B*57:03	IDSSGQFAL	9	IDSSGQF	AL	34	Forward	Q969Y0	56
	B*57:03	ETKKENLNK	9	ETKKEN	LNK	1	Reverse	P29965	55
	B*57:03	DPARQHPKM	9	DP	ARQHPKM	15	Reverse	P01374	55
	B*57:03	KAHKGKAEF	9	KAHKGK	AEF	35	Forward	P53708	55
	B*57:03	LGLHFVTLLR	10	LGL	HFVTLLR	28	Reverse	Q9HDD0	55
	B*57:03	ATRVRETNL	9	ATRVRE	TNL	15	Reverse	O75592	55
[truncated: 2,164 more rows]

## Sheet: Dataset S2
	Dataset S2. MS-detectable HLA-I-bound non-spliced peptides
	Dataset	Non-spliced peptide	Length	Protein
	A*11:01	YDHQGIFK	8	sp|Q96E22|NGBR_HUMAN
	A*11:01	ASIFWLKK	8	sp|P31350|RIR2_HUMAN
	A*11:01	FVFFNHPK	8	sp|P60228|EIF3E_HUMAN
	A*11:01	FQQGMKNK	8	sp|P05023|AT1A1_HUMAN:sp|P50993|AT1A2_HUMAN:sp|P13637|AT1A3_HUMAN
	A*11:01	AESAFSFK	8	sp|Q99627|CSN8_HUMAN
	A*11:01	YSRKAMYK	8	sp|Q02878|RL6_HUMAN
	A*11:01	VIHFNNPK	8	sp|P20290|BTF3_HUMAN
	A*11:01	FQQMWISK	8	sp|P60709|ACTB_HUMAN:sp|P63261|ACTG_HUMAN:sp|P63267|ACTH_HUMAN:sp|P68032|ACTC_HUMAN:sp|P62736|ACTA_HUMAN:sp|Q6S8J3|POTEE_HUMAN:sp|Q562R1|ACTBL_HUMAN:sp|A5A3E0|POTEF_HUMAN:sp|P0CG38|POTEI_HUMAN:sp|O94805|ACL6B_HUMAN:sp|O96019|ACL6A_HUMAN
	A*11:01	YNNQQVFK	8	sp|P37268|FDFT_HUMAN
	A*11:01	SDFHPVKK	8	sp|Q8IWG1|WDR63_HUMAN
	A*11:01	YYGSFVTR	8	sp|O15372|EIF3H_HUMAN
	A*11:01	SNMVHTAK	8	sp|Q15042|RB3GP_HUMAN
	A*11:01	NKVPLTGK	8	sp|Q8WUH6|TM263_HUMAN
	A*11:01	YAPSGNYV	8	sp|P62873|GBB1_HUMAN
	A*11:01	ANIKLFNK	8	sp|P48200|IREB2_HUMAN
	A*11:01	VGVNLPQK	8	sp|P00558|PGK1_HUMAN
	A*11:01	EAVESMVK	8	sp|Q96C01|F136A_HUMAN
	A*11:01	FGGSIYQK	8	sp|P21796|VDAC1_HUMAN
	A*11:01	DHQGIFKR	8	sp|Q96E22|NGBR_HUMAN
	A*11:01	YAPSGNFV	8	sp|P16520|GBB3_HUMAN
	A*11:01	PLDFPSKK	8	sp|Q15637|SF01_HUMAN
	A*11:01	FPFKPPQR	8	sp|Q9Y6X3|SCC4_HUMAN
	A*11:01	EEAPKVFK	8	sp|Q8IUX1|T126B_HUMAN
	A*11:01	PTNIIAAK	8	sp|Q9UI12|VATH_HUMAN
	A*11:01	AEFVEVTK	8	sp|P02769|ALBU_BOVIN
	A*11:01	PPELVKQK	8	sp|Q9BVS4|RIOK2_HUMAN
	A*11:01	GSWDSFLK	8	sp|P62873|GBB1_HUMAN:sp|P16520|GBB3_HUMAN
	A*11:01	VDPIQSVK	8	sp|O00487|PSDE_HUMAN
	A*11:01	VMRDPNTK	8	sp|P09651|ROA1_HUMAN
	A*11:01	SVYITLKK	8	sp|P37108|SRP14_HUMAN
	A*11:01	EAHNILSK	8	sp|Q9NP77|SSU72_HUMAN
	A*11:01	FEDPVISK	8	sp|Q9Y2R9|RT07_HUMAN
	A*11:01	EETGKIFK	8	sp|Q9UQ80|PA2G4_HUMAN
	A*11:01	EFGLARFK	8	sp|Q9Y255|PRLD1_HUMAN
	A*11:01	YQFTGIKK	8	sp|Q96IX5|USMG5_HUMAN
	A*11:01	PDFPAAAK	8	sp|Q86WI3|NLRC5_HUMAN
	A*11:01	VMRDPQTK	8	sp|P51991|ROA3_HUMAN
	A*11:01	FNNDILSK	8	sp|Q8NI08|NCOA7_HUMAN
	A*11:01	PQKPQTNK	8	sp|Q14157|UBP2L_HUMAN
	A*11:01	GKVKIFEK	8	sp|Q9UDY2|ZO2_HUMAN
	A*11:01	TNERFPLR	8	sp|O43709|WBS22_HUMAN
	A*11:01	VFLENVIR	8	sp|P62805|H4_HUMAN
	A*11:01	LEETLVKK	8	sp|Q96BK5|PINX1_HUMAN
	A*11:01	MDMSITRL	8	sp|Q9H1A4|APC1_HUMAN
	A*11:01	YVSEKIMK	8	sp|Q9Y221|NIP7_HUMAN
	A*11:01	SPPIPHLR	8	sp|Q66K14|TBC9B_HUMAN
	A*11:01	VANLLYEK	8	sp|P49720|PSB3_HUMAN
	A*11:01	PKDIQLAR	8	sp|Q71DI3|H32_HUMAN:sp|P68431|H31_HUMAN:sp|P84243|H33_HUMAN
	A*11:01	SSIFQNPK	8	sp|Q8N9N2|ASCC1_HUMAN
	A*11:01	NMGRPFQK	8	sp|Q71RC2|LARP4_HUMAN
	A*11:01	IAPTGHSL	8	sp|Q14141|SEPT6_HUMAN
	A*11:01	GSFVSIYK	8	sp|Q86UB9|TM135_HUMAN
	A*11:01	APGHPLAK	8	sp|Q9Y5Y0|FLVC1_HUMAN
	A*11:01	AQFKINKK	8	sp|Q9BZD4|NUF2_HUMAN
	A*11:01	PTSPIRVK	8	sp|P21333|FLNA_HUMAN
	A*11:01	FPGTPLKK	8	sp|Q86XN7|PRSR1_HUMAN
	A*11:01	FPKPFVEK	8	sp|Q6PFW1|VIP1_HUMAN
	A*11:01	INIVHPKL	8	sp|Q9Y617|SERC_HUMAN
	A*11:01	AAFGHVQR	8	sp|P36551|HEM6_HUMAN
	A*11:01	FQFTVERF	8	sp|Q93009|UBP7_HUMAN
	A*11:01	FDGRVVAK	8	sp|Q9UM00|TMCO1_HUMAN
	A*11:01	FSPVGSVL	8	sp|Q9UFH2|DYH17_HUMAN
	A*11:01	TLDVAVRR	8	sp|Q969S8|HDA10_HUMAN
	A*11:01	WKSNYFLK	8	sp|Q8NHW5|RLA0L_HUMAN:sp|P05388|RLA0_HUMAN
	A*11:01	PSIVGRPR	8	sp|P60709|ACTB_HUMAN:sp|P63261|ACTG_HUMAN:sp|P63267|ACTH_HUMAN:sp|P68032|ACTC_HUMAN:sp|P62736|ACTA_HUMAN:sp|Q6S8J3|POTEE_HUMAN:sp|A5A3E0|POTEF_HUMAN:sp|P0CG38|POTEI_HUMAN
	A*11:01	SPIIIHRL	8	sp|Q9UBD5|ORC3_HUMAN
	A*11:01	YTSHLQLK	8	sp|P49792|RBP2_HUMAN:sp|O14715|RGPD8_HUMAN:sp|Q99666|RGPD5_HUMAN:sp|P0DJD0|RGPD1_HUMAN:sp|P0DJD1|RGPD2_HUMAN
	A*11:01	TDPNILGR	8	sp|P78527|PRKDC_HUMAN
	A*11:01	DSYRILQK	8	sp|Q92466|DDB2_HUMAN
	A*11:01	IVKWDRDM	8	sp|P61769|B2MG_HUMAN
	A*11:01	FDGGFTVK	8	sp|Q86WA8|LONP2_HUMAN
	A*11:01	PPLSPYFK	8	sp|O95167|NDUA3_HUMAN
	A*11:01	PLHVPVPR	8	sp|P41212|ETV6_HUMAN
	A*11:01	TEEEQIAY	8	sp|P55036|PSMD4_HUMAN
	A*11:01	ATFDAISK	8	sp|P15880|RS2_HUMAN
	A*11:01	EISTLVQK	8	sp|Q8N983|RM43_HUMAN
	A*11:01	MLDTVVFK	8	sp|O00487|PSDE_HUMAN
	A*11:01	PSTPIAHR	8	sp|Q9NXR1|NDE1_HUMAN
	A*11:01	YYPSSFPK	8	sp|Q4V9L6|TM119_HUMAN
	A*11:01	SFDKAKLK	8	sp|P63313|TYB10_HUMAN
	A*11:01	VAVPLVGK	8	sp|Q9BUN8|DERL1_HUMAN
	A*11:01	AAESIIKR	8	sp|O95503|CBX6_HUMAN
	A*11:01	IDHIFASK	8	sp|Q8TAS1|UHMK1_HUMAN
	A*11:01	ADWLPIGR	8	sp|P29375|KDM5A_HUMAN
	A*11:01	VIDPGFAK	8	sp|O43143|DHX15_HUMAN
	A*11:01	NFRNPLAK	8	sp|P06733|ENOA_HUMAN
	A*11:01	VGGLDIHK	8	sp|P63098|CANB1_HUMAN
	A*11:01	QAPKPRKQ	8	sp|P81605|DCD_HUMAN
	A*11:01	PANTPLRK	8	sp|Q69YH5|CDCA2_HUMAN
	A*11:01	VTVKELYK	8	sp|Q14693|LPIN1_HUMAN:sp|Q92539|LPIN2_HUMAN
	A*11:01	SVFQQGMK	8	sp|P05023|AT1A1_HUMAN:sp|P50993|AT1A2_HUMAN:sp|P13637|AT1A3_HUMAN
	A*11:01	TVDIFHKK	8	sp|Q8WV92|MITD1_HUMAN
	A*11:01	FGGTDMKK	8	sp|P33992|MCM5_HUMAN
	A*11:01	SLRPFVQK	8	sp|Q9Y4K1|AIM1_HUMAN
	A*11:01	LELPAAKK	8	sp|Q9UHD1|CHRD1_HUMAN
	A*11:01	ATLGNFAK	8	sp|P15880|RS2_HUMAN
	A*11:01	PLAGLAPK	8	sp|Q9UIF9|BAZ2A_HUMAN
	A*11:01	VGVNGFGR	8	sp|P04406|G3P_HUMAN
	A*11:01	ASLGVIHK	8	sp|Q99460|PSMD1_HUMAN
	A*11:01	APIIAVTR	8	sp|P14618|KPYM_HUMAN
	A*11:01	AVDVAVPK	8	sp|Q6PII5|HAGHL_HUMAN
	A*11:01	GVFTTMEK	8	sp|P04406|G3P_HUMAN
	A*11:01	DISRKWEK	8	sp|Q9NWU5|RM22_HUMAN
	A*11:01	ISPTGHSL	8	sp|Q6ZU15|SEP14_HUMAN:sp|Q9P0V9|SEP10_HUMAN
	A*11:01	SEVEWRGR	8	sp|Q9UHB9|SRP68_HUMAN
	A*11:01	FDRQGFLK	8	sp|Q5VZ89|DEN4C_HUMAN
	A*11:01	FNFHPNVR	8	sp|O75643|U520_HUMAN
	A*11:01	LGGDFAYR	8	sp|Q4ADV7|RIC1_HUMAN
	A*11:01	GGVYILGK	8	sp|P56589|PEX3_HUMAN
	A*11:01	MFSATFPK	8	sp|O00571|DDX3X_HUMAN
	A*11:01	AIGMPVEK	8	sp|Q14728|MFS10_HUMAN
	A*11:01	FTLGSFAK	8	sp|Q15029|U5S1_HUMAN
	A*11:01	LNLVIVKK	8	sp|P62753|RS6_HUMAN
	A*11:01	DTLLATLK	8	sp|O00244|ATOX1_HUMAN
	A*11:01	TTLPIRNK	8	sp|O75179|ANR17_HUMAN
	A*11:01	FDKAKLKK	8	sp|P63313|TYB10_HUMAN
	A*11:01	SVVRPFAK	8	sp|P48047|ATPO_HUMAN
	A*11:01	VDVRVMKK	8	sp|P46100|ATRX_HUMAN
	A*11:01	GQFKTYAI	8	sp|P63220|RS21_HUMAN
	A*11:01	GTFKAFDK	8	sp|P63162|RSMN_HUMAN:sp|P14678|RSMB_HUMAN
	A*11:01	EDGPKFLK	8	sp|Q5VTE0|EF1A3_HUMAN:sp|P68104|EF1A1_HUMAN
	A*11:01	AVIAELKK	8	sp|P10809|CH60_HUMAN
	A*11:01	FSPSSDSL	8	sp|P01106|MYC_HUMAN
	A*11:01	FLPKFLER	8	sp|O94956|SO2B1_HUMAN
	A*11:01	VNSSDMLK	8	sp|Q96L50|LLR1_HUMAN
	A*11:01	VAPVASAL	8	sp|P56270|MAZ_HUMAN
	A*11:01	ARPPGIYK	8	sp|O60942|MCE1_HUMAN
	A*11:01	LTVPTSPK	8	sp|Q53EL6|PDCD4_HUMAN
	A*11:01	LSSPATLN	8	sp|P00761|TRYP_PIG
	A*11:01	ELVKIIYK	8	sp|Q53H82|LACB2_HUMAN
	A*11:01	AILQGVYK	8	sp|Q6JQN1|ACD10_HUMAN
	A*11:01	GFIGFFVK	8	sp|P60059|SC61G_HUMAN
	A*11:01	LASMIFRK	8	sp|P68400|CSK21_HUMAN:sp|Q8NEV1|CSK23_HUMAN
	A*11:01	LMHSFILK	8	sp|Q9NP97|DLRB1_HUMAN
	A*11:01	NVPVGKVL	8	sp|O95071|UBR5_HUMAN
	A*11:01	LTGPIIPK	8	sp|P28289|TMOD1_HUMAN
	A*11:01	SSPEHPEL	8	sp|Q96G74|OTUD5_HUMAN
	A*11:01	VIFVASQK	8	sp|Q9NVH2|INT7_HUMAN
	A*11:01	FEKIPFER	8	sp|Q96K12|FACR2_HUMAN
	A*11:01	TSVITIVK	8	sp|O15525|MAFG_HUMAN:sp|O60675|MAFK_HUMAN
	A*11:01	PLSTLSLK	8	sp|O60341|KDM1A_HUMAN
	A*11:01	GADSVTLK	8	sp|Q9NYH9|UTP6_HUMAN
	A*11:01	IFIRGGNK	8	sp|P48643|TCPE_HUMAN
	A*11:01	FDPDNLEK	8	sp|Q8IXM3|RM41_HUMAN
	A*11:01	AYRGFIFK	8	sp|O43414|ERI3_HUMAN
	A*11:01	LDLSVHKK	8	sp|Q13029|PRDM2_HUMAN
	A*11:01	DLKPAIVK	8	sp|P01023|A2MG_HUMAN:sp|P20742|PZP_HUMAN
	A*11:01	EFIEKYDK	8	sp|P08133|ANXA6_HUMAN
	A*11:01	FPSIPVGK	8	sp|Q9BX40|LS14B_HUMAN
	A*11:01	FSDKQMIK	8	sp|P33991|MCM4_HUMAN
	A*11:01	ADLSGITK	8	sp|P29622|KAIN_HUMAN
	A*11:01	IVAYGLYK	8	sp|Q9Y241|HIG1A_HUMAN
	A*11:01	PREPIDRK	8	sp|Q8WY91|THAP4_HUMAN
	A*11:01	IWNKALEK	8	sp|Q8WUQ7|CATIN_HUMAN
	A*11:01	VVFVTRKK	8	sp|O14727|APAF_HUMAN
	A*11:01	SIEGVISK	8	sp|Q04656|ATP7A_HUMAN
	A*11:01	TIGKKFEK	8	sp|P13010|XRCC5_HUMAN
	A*11:01	LSLEKLLK	8	sp|Q8TEK3|DOT1L_HUMAN
	A*11:01	IGADFLTK	8	sp|P51149|RAB7A_HUMAN
	A*11:01	VIENLPKK	8	sp|Q13206|DDX10_HUMAN
	A*11:01	ITDKELLK	8	sp|Q8IWZ3|ANKH1_HUMAN
	A*11:01	RTLEPLAK	8	sp|A8MTT3|CEBOS_HUMAN
	A*11:01	IRITILGS	8	sp|O15031|PLXB2_HUMAN
	A*11:01	TIKRFLAK	8	sp|Q96EH5|RL39L_HUMAN
	A*11:01	TISHAIGR	8	sp|Q9UJJ7|RUSD1_HUMAN
	A*11:01	VELPIVGK	8	sp|A5PLL7|TM189_HUMAN
	A*11:01	ELERILNR	8	sp|O95602|RPA1_HUMAN
	A*11:01	LRQPFFQK	8	sp|Q01105|SET_HUMAN
	A*11:01	IGGSFILK	8	sp|Q8N8Q9|NIPA2_HUMAN
	A*11:01	PENLRHLK	8	sp|P04233|HG2A_HUMAN
	A*11:01	LSGWILSK	8	sp|P27824|CALX_HUMAN
	A*11:01	YRNPESFK	8	sp|Q9BW72|HIG2A_HUMAN
	A*11:01	LAFKPIKK	8	sp|P11388|TOP2A_HUMAN
	A*11:01	AGIIGVNR	8	sp|Q00610|CLH1_HUMAN
	A*11:01	ATALPLSH	8	sp|O75420|PERQ1_HUMAN
	A*11:01	SLNGTFFK	8	sp|Q9UNY4|TTF2_HUMAN
	A*11:01	KDPKLYKK	8	sp|O94804|STK10_HUMAN
	A*11:01	DIGFIKLD	8	sp|P62273|RS29_HUMAN
	A*11:01	VATVSLPR	8	sp|P00761|TRYP_PIG
	A*11:01	SISISVAR	8	sp|P04264|K2C1_HUMAN
	A*11:01	KYVDMSVK	8	sp|P48047|ATPO_HUMAN
	A*11:01	IVAEIIKK	8	sp|P98194|AT2C1_HUMAN
	A*11:01	YSPEGHVL	8	sp|Q27J81|INF2_HUMAN
	A*11:01	LQDIIRRF	8	sp|P11216|PYGB_HUMAN
	A*11:01	LKWILENK	8	sp|P78347|GTF2I_HUMAN:sp|Q86UP8|GTD2A_HUMAN:sp|Q6EKJ0|GTD2B_HUMAN
	A*11:01	IIAPPERK	8	sp|P60709|ACTB_HUMAN:sp|P63261|ACTG_HUMAN:sp|P63267|ACTH_HUMAN:sp|P68032|ACTC_HUMAN:sp|P62736|ACTA_HUMAN:sp|Q562R1|ACTBL_HUMAN
	A*11:01	YAPKGSSL	8	sp|O95470|SGPL1_HUMAN
	A*11:01	ATALPLLK	8	sp|Q9Y2P8|RCL1_HUMAN
	A*11:01	DSQSIVLK	8	sp|A6NFN9|ANKUB_HUMAN
	A*11:01	ILGPGLNK	8	sp|P62906|RL10A_HUMAN
	A*11:01	PRVLLLDL	8	sp|P36957|ODO2_HUMAN
	A*11:01	MRPEQIMK	8	sp|P27449|VATL_HUMAN
	A*11:01	YRPGTVAL	8	sp|Q71DI3|H32_HUMAN:sp|P68431|H31_HUMAN:sp|P84243|H33_HUMAN
	A*11:01	TISQLFAK	8	sp|Q4VCS5|AMOT_HUMAN
	A*11:01	AVGPIIEK	8	sp|Q5T4S7|UBR4_HUMAN
	A*11:01	ELKEAFAK	8	sp|P13797|PLST_HUMAN
	A*11:01	SMLNFLKK	8	sp|Q7Z6Z7|HUWE1_HUMAN
	A*11:01	SVAKTILK	8	sp|Q9H8S9|MOB1A_HUMAN
	A*11:01	PSYLETVT	8	sp|Q86Y56|DAAF5_HUMAN
	A*11:01	MRYTPVGR	8	sp|Q9UL18|AGO1_HUMAN
	A*11:01	LGLVDIVK	8	sp|P09874|PARP1_HUMAN
	A*11:01	IHAEDFAR	8	sp|P49685|GPR15_HUMAN
	A*11:01	SVLGPNAR	8	sp|Q96M86|DNHD1_HUMAN
	A*11:01	STKEFSIK	8	sp|O95197|RTN3_HUMAN
	A*11:01	LASMIFRR	8	sp|P19784|CSK22_HUMAN
	A*11:01	FVIATSTK	8	sp|Q02878|RL6_HUMAN
	A*11:01	ATGTSILK	8	sp|Q9HBR0|S38AA_HUMAN
	A*11:01	GTLSFIAK	8	sp|O14617|AP3D1_HUMAN
	A*11:01	KMSPQELK	8	sp|Q15361|TTF1_HUMAN
	A*11:01	DKNQIIKL	8	sp|Q8IW35|CEP97_HUMAN
	A*11:01	SAPPDVTT	8	sp|Q9P265|DIP2B_HUMAN:sp|Q9Y2E4|DIP2C_HUMAN:sp|Q14689|DIP2A_HUMAN
	A*11:01	QSSYGGPA	8	sp|P31943|HNRH1_HUMAN:sp|P55795|HNRH2_HUMAN
	A*11:01	SLQRIGPK	8	sp|Q14807|KIF22_HUMAN
	A*11:01	ESKFSKYS	8	sp|O15042|SR140_HUMAN
	A*11:01	SSPLSKEL	8	sp|Q9UNX3|RL26L_HUMAN:sp|P61254|RL26_HUMAN
	A*11:01	GTVQYKIK	8	sp|Q8N3K9|CMYA5_HUMAN
	A*11:01	FEGGGLLK	8	sp|Q5THK1|PR14L_HUMAN
	A*11:01	YLYEIARR	8	sp|P02769|ALBU_BOVIN:sp|P02768|ALBU_HUMAN
	A*11:01	KKMQKKMK	8	sp|Q9NZ81|PRR13_HUMAN
	A*11:01	SIRQNIQK	8	sp|Q9UM00|TMCO1_HUMAN
	A*11:01	KIEEPLFK	8	sp|Q15172|2A5A_HUMAN
	A*11:01	KEIINRQK	8	sp|Q7Z3E2|CC186_HUMAN
	A*11:01	LSLARSVK	8	sp|Q8TE73|DYH5_HUMAN
	A*11:01	APAPAPRA	8	sp|Q9ULZ9|MMP17_HUMAN
	A*11:01	KCQQFELK	8	sp|Q9UFH2|DYH17_HUMAN
	A*11:01	TNPDLLRH	8	sp|Q8TDG4|HELQ_HUMAN
	A*11:01	SIDKAVTK	8	sp|Q15022|SUZ12_HUMAN
	A*11:01	AVKEENLK	8	sp|Q9UIL1|SCOC_HUMAN
	A*11:01	NLVTYRAK	8	sp|Q8IVG5|SAM9L_HUMAN
	A*11:01	KDSAFIKK	8	sp|Q9C0H9|SRCN1_HUMAN
	A*11:01	ALLLLGLN	8	sp|P34998|CRFR1_HUMAN
	A*11:01	AAEAAEVI	8	sp|P78371|TCPB_HUMAN
	A*11:01	ISEELVQK	8	sp|Q9NQC3|RTN4_HUMAN
	A*11:01	ISAYRKLL	8	sp|P20700|LMNB1_HUMAN
	A*11:01	DQIESDKK	8	sp|Q12955|ANK3_HUMAN
	A*11:01	PAAVNAFQ	8	sp|P49321|NASP_HUMAN
	A*11:01	KFNFSGSK	8	sp|Q09666|AHNK_HUMAN
	A*11:01	DVKDLAFK	8	sp|Q96EB1|ELP4_HUMAN
	A*11:01	SEFNVLKQ	8	sp|P07949|RET_HUMAN
	A*11:01	DSILEKTS	8	sp|Q63HN8|RN213_HUMAN
	A*11:01	SGIQIEFK	8	sp|Q709C8|VP13C_HUMAN
	A*11:01	LLGPVLVK	8	sp|O15212|PFD6_HUMAN
	A*11:01	KDYVRLMK	8	sp|Q9BZE4|NOG1_HUMAN
	A*11:01	PITQEIHH	8	sp|Q9Y4A5|TRRAP_HUMAN
	A*11:01	DFFRRIDK	8	sp|Q9UPN3|MACF1_HUMAN:sp|Q03001|DYST_HUMAN
	A*11:01	NTVSFNFK	8	sp|Q9Y217|MTMR6_HUMAN
	A*11:01	WFIVFRET	8	sp|Q8N7X0|ADGB_HUMAN
	A*11:01	LQGLLGPK	8	sp|Q17RW2|COOA1_HUMAN
	A*11:01	SRQSSSPE	8	sp|Q9NS56|TOPRS_HUMAN
	A*11:01	APGTGSST	8	sp|Q5T6F2|UBAP2_HUMAN
	A*11:01	VEEALFAK	8	sp|Q9H707|ZN552_HUMAN:sp|B7Z6K7|ZN814_HUMAN
	A*11:01	TPSPIKST	8	sp|Q12955|ANK3_HUMAN
	A*11:01	SSNLTVHR	8	sp|Q8WUU4|ZN296_HUMAN
	A*11:01	RASVKEFK	8	sp|Q9NRR5|UBQL4_HUMAN
	A*11:01	MGFGNLNK	8	sp|O60341|KDM1A_HUMAN
	A*11:01	WLSEKNEK	8	sp|Q8IZD2|KMT2E_HUMAN
	A*11:01	QPRTATVT	8	sp|Q12830|BPTF_HUMAN
	A*11:01	SLRDPSAK	8	sp|Q9UGM6|SYWM_HUMAN
	A*11:01	NDLNTTEK	8	sp|P38398|BRCA1_HUMAN
	A*11:01	WNDLSEKK	8	sp|P17480|UBF1_HUMAN
	A*11:01	PAVPITAN	8	sp|P16150|LEUK_HUMAN
	A*11:01	KILPWYPK	8	sp|Q8NI27|THOC2_HUMAN
	A*11:01	SSFIAYQK	8	sp|P14209|CD99_HUMAN
	A*11:01	DLPVNTSK	8	sp|Q86UE4|LYRIC_HUMAN
	A*11:01	VKEPSFDW	8	sp|P78527|PRKDC_HUMAN
	A*11:01	EKIHSLQK	8	sp|O94986|CE152_HUMAN
	A*11:01	KEILLKGP	8	sp|P49821|NDUV1_HUMAN
	A*11:01	RQSEVVFK	8	sp|Q6ZS86|GLPK5_HUMAN
	A*11:01	VDLRKSHL	8	sp|Q14152|EIF3A_HUMAN
	A*11:01	LFVGSIPK	8	sp|O60506|HNRPQ_HUMAN
	A*11:01	HYQKSLKP	8	sp|A5YKK6|CNOT1_HUMAN
	A*11:01	KDIQPLIK	8	sp|Q6P1X5|TAF2_HUMAN
	A*11:01	VDLPGVIN	8	sp|O60313|OPA1_HUMAN
	A*11:01	EKETKFQK	8	sp|Q7Z4H7|HAUS6_HUMAN
	A*11:01	LPLPMDPK	8	sp|Q9Y618|NCOR2_HUMAN
	A*11:01	WNLTTEKK	8	sp|Q7L2H7|EIF3M_HUMAN
	A*11:01	GITFTLGK	8	sp|Q7L5Y1|ENOF1_HUMAN
	A*11:01	HLSVYRKP	8	sp|O95864|FADS2_HUMAN
	A*11:01	RQISNIKK	8	sp|O60315|ZEB2_HUMAN
	A*11:01	VTCSIREK	8	sp|Q96SZ6|CK5P1_HUMAN
	A*11:01	EISEILNK	8	sp|Q8TBZ0|CC110_HUMAN
	A*11:01	ISPLKPGT	8	sp|Q09472|EP300_HUMAN
	A*11:01	LEVLLVKV	8	sp|Q15022|SUZ12_HUMAN
	A*11:01	ERKTQYSW	8	sp|Q9BYK8|HELZ2_HUMAN
	A*11:01	APGGDDPA	8	sp|Q6NT16|S18B1_HUMAN
	A*11:01	KEEEKELK	8	sp|Q13111|CAF1A_HUMAN
	A*11:01	TVKLWPLP	8	sp|Q12788|TBL3_HUMAN
	A*11:01	VPKEMPEK	8	sp|P98198|AT8B2_HUMAN
	A*11:01	PAAPAGPF	8	sp|P57073|SOX8_HUMAN
	A*11:01	VILPIKKK	8	sp|Q8NBU5|ATAD1_HUMAN
	A*11:01	EKNFLIKR	8	sp|Q12802|AKP13_HUMAN
	A*11:01	STMGYMMAK	9	sp|P08238|HS90B_HUMAN:sp|Q58FF7|H90B3_HUMAN
	A*11:01	QAFAQVFNK	9	sp|Q7L1Q6|BZW1_HUMAN
	A*11:01	TVYEEMMAK	9	sp|Q96DW6|S2538_HUMAN
	A*11:01	GAMEHFHMK	9	sp|P51572|BAP31_HUMAN
	A*11:01	STMGYMAAK	9	sp|P07900|HS90A_HUMAN
	A*11:01	ATYPYQVVR	9	sp|Q9H2D1|MFTC_HUMAN
	A*11:01	GSYSKAFAR	9	sp|Q9H6T3|RPAP3_HUMAN
	A*11:01	ESYSVYVYK	9	sp|O60814|H2B1K_HUMAN:sp|Q99880|H2B1L_HUMAN
	A*11:01	YDHQGIFKR	9	sp|Q96E22|NGBR_HUMAN
	A*11:01	SSNSYAIKK	9	sp|P46782|RS5_HUMAN
	A*11:01	GSMEPAFHR	9	sp|Q9BY50|SC11C_HUMAN:sp|P67812|SC11A_HUMAN
	A*11:01	SSAHWPIFK	9	sp|P55884|EIF3B_HUMAN
	A*11:01	GTMTGMLYK	9	sp|O14925|TIM23_HUMAN:sp|Q5SRD1|TI23B_HUMAN
	A*11:01	GSSDFFTTK	9	sp|Q6WRX3|ZY11A_HUMAN
	A*11:01	RTYDETYQR	9	sp|O14974|MYPT1_HUMAN
	A*11:01	SAFQHFWNR	9	sp|Q8N5Y8|PAR16_HUMAN
	A*11:01	TVIHFNNPK	9	sp|P20290|BTF3_HUMAN
	A*11:01	HQEDPITYK	9	sp|Q9HCE1|MOV10_HUMAN
	A*11:01	SVYSDIVGK	9	sp|Q9ULP9|TBC24_HUMAN
	A*11:01	NVYEVVNPK	9	sp|Q86YQ8|CPNE8_HUMAN
	A*11:01	ALFLTLTTK	9	sp|P00403|COX2_HUMAN
	A*11:01	SAFGQAFSK	9	sp|Q6NXR4|TTI2_HUMAN
	A*11:01	SAQSFFENK	9	sp|Q96TA2|YMEL1_HUMAN
	A*11:01	HQDFQSYPK	9	sp|P27930|IL1R2_HUMAN
	A*11:01	SGYFKQFQK	9	sp|Q9Y520|PRC2C_HUMAN
	A*11:01	SNYNLPMHK	9	sp|P36578|RL4_HUMAN
	A*11:01	RILMEHIHK	9	sp|P84098|RL19_HUMAN
	A*11:01	VNFAMNVGK	9	sp|P14618|KPYM_HUMAN
	A*11:01	STEPPYSQK	9	sp|Q5VTE0|EF1A3_HUMAN:sp|P68104|EF1A1_HUMAN
	A*11:01	SMTDFYHSK	9	sp|P38936|CDN1A_HUMAN
	A*11:01	QVQAAQFAK	9	sp|P78537|BL1S1_HUMAN
	A*11:01	SAFSTSISK	9	sp|Q9Y285|SYFA_HUMAN
	A*11:01	VVGAVVFQK	9	sp|Q12907|LMAN2_HUMAN
	A*11:01	SVYEKVLHR	9	sp|O95206|PCDH8_HUMAN
	A*11:01	HAMGIAPPK	9	sp|O43395|PRPF3_HUMAN
	A*11:01	GSSDVIIHR	9	sp|Q9P1Y6|PHRF1_HUMAN
	A*11:01	RVYNWDVKR	9	sp|P61758|PFD3_HUMAN
	A*11:01	MVGVNLPQK	9	sp|P00558|PGK1_HUMAN
	A*11:01	SSNIFTVAK	9	sp|Q10567|AP1B1_HUMAN
	A*11:01	AVFEWHITK	9	sp|P51659|DHB4_HUMAN
	A*11:01	SSFEHEFKK	9	sp|P17544|ATF7_HUMAN
	A*11:01	SSHLPPPPK	9	sp|Q9Y520|PRC2C_HUMAN
	A*11:01	SVMDHHFRK	9	sp|Q8NC51|PAIRB_HUMAN
	A*11:01	ASSYIAHLR	9	sp|O43680|TCF21_HUMAN:sp|O60682|MUSC_HUMAN
	A*11:01	EAMRWFQQK	9	sp|P62913|RL11_HUMAN
	A*11:01	SGMDYWIVK	9	sp|P53634|CATC_HUMAN
	A*11:01	EVNSGFFYK	9	sp|Q92526|TCPW_HUMAN:sp|P40227|TCPZ_HUMAN
	A*11:01	SQQKAFFAK	9	sp|Q99832|TCPH_HUMAN
	A*11:01	AVATKFVNK	9	sp|O75962|TRIO_HUMAN
	A*11:01	SSLYIILKK	9	sp|Q92621|NU205_HUMAN
	A*11:01	HSMDFVAYR	9	sp|P08574|CY1_HUMAN
	A*11:01	SVLHVMVKK	9	sp|Q8NCN5|PDPR_HUMAN
	A*11:01	RAHSIQIMK	9	sp|Q02543|RL18A_HUMAN
	A*11:01	AVYTKMMTK	9	sp|P11413|G6PD_HUMAN
	A*11:01	ATSPALFNR	9	sp|Q14204|DYHC1_HUMAN
	A*11:01	GSFDVVHVK	9	sp|P62701|RS4X_HUMAN
	A*11:01	VVVVNPQTK	9	sp|Q13151|ROA0_HUMAN
	A*11:01	YTLDQTYAK	9	sp|P00395|COX1_HUMAN
	A*11:01	SLMDIHHKK	9	sp|Q8IXQ4|GPAM1_HUMAN
	A*11:01	GSVYITLKK	9	sp|P37108|SRP14_HUMAN
	A*11:01	RVHSIFVLR	9	sp|Q92685|ALG3_HUMAN
	A*11:01	VVDYPNSAK	9	sp|O43709|WBS22_HUMAN
	A*11:01	SVNELIYKR	9	sp|P18124|RL7_HUMAN
	A*11:01	KQQVFSVQK	9	sp|P41002|CCNF_HUMAN
	A*11:01	SSFLQQHKK	9	sp|Q92974|ARHG2_HUMAN
	A*11:01	SVFNHAIRH	9	sp|Q7L576|CYFP1_HUMAN
	A*11:01	STIFYYVQK	9	sp|Q9ULT8|HECD1_HUMAN
	A*11:01	NAMAPLVRK	9	sp|P30532|ACHA5_HUMAN
	A*11:01	KSINEFWNK	9	sp|Q9HBM1|SPC25_HUMAN
	A*11:01	SVMAQVRQK	9	sp|Q6P2E9|EDC4_HUMAN
	A*11:01	KVFGGTVHK	9	sp|P49915|GUAA_HUMAN
	A*11:01	VVDQTTLMK	9	sp|Q9Y4A5|TRRAP_HUMAN
	A*11:01	GSLFLRTPK	9	sp|P00338|LDHA_HUMAN
	A*11:01	GTADVHFER	9	sp|Q86V81|THOC4_HUMAN
	A*11:01	GTQSFVFQR	9	sp|Q99720|SGMR1_HUMAN
	A*11:01	STARHLYLR	9	sp|P39019|RS19_HUMAN
	A*11:01	SSNFYITEK	9	sp|Q92556|ELMO1_HUMAN
	A*11:01	TVLGYFIGR	9	sp|P41250|SYG_HUMAN
	A*11:01	HTLEPLIPR	9	sp|Q13418|ILK_HUMAN
	A*11:01	SVYHISGKK	9	sp|Q9NTJ3|SMC4_HUMAN
	A*11:01	GSMGSFSEK	9	sp|Q8N766|EMC1_HUMAN
	A*11:01	SSMSVLRGK	9	sp|P20248|CCNA2_HUMAN
	A*11:01	STSQTFIYK	9	sp|O60341|KDM1A_HUMAN
	A*11:01	SSYDTAWKK	9	sp|Q96Q15|SMG1_HUMAN
	A*11:01	SSFLIKRNK	9	sp|P46779|RL28_HUMAN
	A*11:01	LTGPVMPVR	9	sp|P26373|RL13_HUMAN
	A*11:01	ASNFKSPVK	9	sp|P67870|CSK2B_HUMAN
	A*11:01	RIHGSPLQK	9	sp|O00566|MPP10_HUMAN
	A*11:01	SQKMFVNTK	9	sp|Q9NXC5|MIO_HUMAN
	A*11:01	RTFRKFTYR	9	sp|P62841|RS15_HUMAN
	A*11:01	ATQSFSTFR	9	sp|Q14999|CUL7_HUMAN
	A*11:01	AAFAVKLFK	9	sp|Q7L1Q6|BZW1_HUMAN
	A*11:01	HSQSGFYYK	9	sp|Q9BSC4|NOL10_HUMAN
	A*11:01	ATNYITRNK	9	sp|O00541|PESC_HUMAN
	A*11:01	QLYWSHPRK	9	sp|P62273|RS29_HUMAN
	A*11:01	STNWSDVGK	9	sp|Q9Y2Z0|SGT1_HUMAN
	A*11:01	TFDNVLPGK	9	sp|Q15155|NOMO1_HUMAN:sp|P69849|NOMO3_HUMAN:sp|Q5JPE7|NOMO2_HUMAN
	A*11:01	SGSFVVVQK	9	sp|Q5SSJ5|HP1B3_HUMAN
	A*11:01	AQYEDIAQK	9	sp|P04264|K2C1_HUMAN
	A*11:01	RLNHYVLYK	9	sp|O43242|PSMD3_HUMAN
	A*11:01	YLYEKLYQK	9	sp|Q6YP21|KAT3_HUMAN
	A*11:01	SIYYVDVQK	9	sp|Q8TBC3|SHKB1_HUMAN
	A*11:01	RSYTKAYSR	9	sp|Q9H6T3|RPAP3_HUMAN
	A*11:01	VVYQYWNTK	9	sp|Q8N766|EMC1_HUMAN
	A*11:01	GVMTVLIKR	9	sp|P11142|HSP7C_HUMAN
	A*11:01	STHGTFLNK	9	sp|Q9BWU0|NADAP_HUMAN
	A*11:01	SAQQILHVK	9	sp|O95072|REC8_HUMAN
	A*11:01	SVSEVVVNR	9	sp|O00411|RPOM_HUMAN
	A*11:01	SQDHLVIYK	9	sp|Q9BW91|NUDT9_HUMAN
	A*11:01	TTVPHVFSK	9	sp|Q13233|M3K1_HUMAN
	A*11:01	SVFQTTDTK	9	sp|Q9UIL1|SCOC_HUMAN
	A*11:01	ATFYGPVKK	9	sp|Q13618|CUL3_HUMAN
	A*11:01	GTIGKKFAR	9	sp|Q99547|MPH6_HUMAN
	A*11:01	SSYLQIHQK	9	sp|Q9NYT6|ZN226_HUMAN
	A*11:01	VVINFDFPK	9	sp|P26196|DDX6_HUMAN
	A*11:01	AMINLHIQK	9	sp|Q9NZ45|CISD1_HUMAN
	A*11:01	ATQFENWYK	9	sp|P08236|BGLR_HUMAN
	A*11:01	SAQNTKFFK	9	sp|P55081|MFAP1_HUMAN
	A*11:01	LTEAPLNPK	9	sp|P60709|ACTB_HUMAN:sp|P63261|ACTG_HUMAN:sp|P63267|ACTH_HUMAN:sp|P68032|ACTC_HUMAN:sp|P62736|ACTA_HUMAN:sp|Q6S8J3|POTEE_HUMAN:sp|Q562R1|ACTBL_HUMAN:sp|P0CG38|POTEI_HUMAN
	A*11:01	AQQKFKINK	9	sp|O14929|HAT1_HUMAN
	A*11:01	HIFMKVFPK	9	sp|Q14008|CKAP5_HUMAN
	A*11:01	SILPAIFQK	9	sp|Q5BJD5|TM41B_HUMAN
	A*11:01	MDNKNPTIK	9	sp|Q14008|CKAP5_HUMAN
	A*11:01	ATYSVGMQK	9	sp|A8MT19|RHN2P_HUMAN:sp|Q8IUC4|RHPN2_HUMAN
	A*11:01	AVMNFVVRY	9	sp|O60568|PLOD3_HUMAN
	A*11:01	ATALEYVYK	9	sp|P78537|BL1S1_HUMAN
	A*11:01	GTMEWIMIK	9	sp|Q8WVI0|SMIM4_HUMAN
	A*11:01	ASTWLKNFK	9	sp|P51398|RT29_HUMAN
	A*11:01	SSFGNMIYK	9	sp|Q9H999|PANK3_HUMAN
	A*11:01	ATVLYIVKK	9	sp|Q12981|SEC20_HUMAN
	A*11:01	GSQFFITTK	9	sp|P30414|NKTR_HUMAN
	A*11:01	SQMEQFPVK	9	sp|Q14669|TRIPC_HUMAN
	A*11:01	ATFAQIQQK	9	sp|Q8IZK6|MCLN2_HUMAN
	A*11:01	GVFEYFNAK	9	sp|Q9UKK3|PARP4_HUMAN
	A*11:01	AVAVTMGPK	9	sp|P10809|CH60_HUMAN
	A*11:01	AMLDTVVFK	9	sp|O00487|PSDE_HUMAN
	A*11:01	RTSEIYVHR	9	sp|Q9GZR7|DDX24_HUMAN
	A*11:01	STFDTQITK	9	sp|P78527|PRKDC_HUMAN
	A*11:01	GTQILRPPK	9	sp|Q14676|MDC1_HUMAN
	A*11:01	FTGPPTFPK	9	sp|Q96T17|MA7D2_HUMAN
	A*11:01	RVHYMKFTK	9	sp|Q96BK5|PINX1_HUMAN
	A*11:01	NTMNQFVNK	9	sp|Q7L5N1|CSN6_HUMAN
	A*11:01	SSMSPLPQM	9	sp|Q12778|FOXO1_HUMAN
	A*11:01	AIFTKAYQR	9	sp|P52701|MSH6_HUMAN
	A*11:01	QTYVGITEK	9	sp|O75643|U520_HUMAN
	A*11:01	VVSEKQFSK	9	sp|Q6P5R6|RL22L_HUMAN
	A*11:01	ASFFGVHPK	9	sp|P49327|FAS_HUMAN
	A*11:01	TTFTKIVNK	9	sp|Q6P2Q9|PRP8_HUMAN
	A*11:01	AVAIKAMAK	9	sp|P63241|IF5A1_HUMAN:sp|Q6IS14|IF5AL_HUMAN
	A*11:01	KTFTKWVNK	9	sp|Q9UPN3|MACF1_HUMAN:sp|Q15149|PLEC_HUMAN
	A*11:01	KVFNQPKAK	9	sp|Q14008|CKAP5_HUMAN
	A*11:01	ASQELWLNH	9	sp|Q6ZN55|ZN574_HUMAN
	A*11:01	AGFDSIFKK	9	sp|Q93074|MED12_HUMAN
	A*11:01	ASNLHALAH	9	sp|P47974|TISD_HUMAN
	A*11:01	ATDDYFRHK	9	sp|Q8TF62|AT8B4_HUMAN:sp|P98198|AT8B2_HUMAN
	A*11:01	ASMPVDIAK	9	sp|Q02978|M2OM_HUMAN
	A*11:01	KVVDSLYNK	9	sp|O00231|PSD11_HUMAN
	A*11:01	YGNEVFLAK	9	sp|P50990|TCPQ_HUMAN
	A*11:01	NSASVYIKK	9	sp|Q13618|CUL3_HUMAN
	A*11:01	EAMEWVIHK	9	sp|Q9Y3B1|PLD3B_HUMAN
	A*11:01	KVSDYILQH	9	sp|O75129|ASTN2_HUMAN
	A*11:01	HMYHSLYLK	9	sp|P84098|RL19_HUMAN
	A*11:01	VVFEKAIQR	9	sp|Q9UFH2|DYH17_HUMAN
	A*11:01	SVNSHIYQR	9	sp|Q8IVG5|SAM9L_HUMAN
	A*11:01	GAYATHPFK	9	sp|Q8NI08|NCOA7_HUMAN
	A*11:01	KSFGELVHK	9	sp|O95819|M4K4_HUMAN
	A*11:01	AVQHFSLLY	9	sp|Q969V3|NCLN_HUMAN
	A*11:01	MVANLLYEK	9	sp|P49720|PSB3_HUMAN
	A*11:01	GVMSPPLSR	9	sp|Q12772|SRBP2_HUMAN
	A*11:01	VTYYHYFSK	9	sp|Q01082|SPTB2_HUMAN
	A*11:01	RIYDIFRSK	9	sp|Q01432|AMPD3_HUMAN
	A*11:01	ATGQLPVKK	9	sp|Q96RP9|EFGM_HUMAN
	A*11:01	ASGSFKLNK	9	sp|P16403|H12_HUMAN:sp|P16401|H15_HUMAN:sp|P10412|H14_HUMAN:sp|P16402|H13_HUMAN:sp|Q02539|H11_HUMAN
	A*11:01	SVFEKYFQF	9	sp|O15144|ARPC2_HUMAN
	A*11:01	SSFGTILRK	9	sp|P51587|BRCA2_HUMAN
	A*11:01	ATGQWTRFK	9	sp|Q9H3P2|NELFA_HUMAN
	A*11:01	SVYVYKVLK	9	sp|O60814|H2B1K_HUMAN:sp|Q99880|H2B1L_HUMAN
	A*11:01	ATQLLKLAH	9	sp|P62424|RL7A_HUMAN
	A*11:01	RVMKALVNR	9	sp|Q08945|SSRP1_HUMAN
	A*11:01	HVYSWPKNK	9	sp|O43734|CIKS_HUMAN
	A*11:01	SGMDVTIVK	9	sp|Q53H12|AGK_HUMAN
	A*11:01	RVLEHDFPK	9	sp|Q9P2Q2|FRM4A_HUMAN
	A*11:01	SSEKLQFYK	9	sp|Q9Y546|LRC42_HUMAN
	A*11:01	SSQGIIRNK	9	sp|Q8WWK9|CKAP2_HUMAN
	A*11:01	AVDQIAFQK	9	sp|Q9BXW9|FACD2_HUMAN
	A*11:01	HGYENPTYK	9	sp|Q06481|APLP2_HUMAN
	A*11:01	RTLNKVAMK	9	sp|Q9Y678|COPG1_HUMAN:sp|Q9UBF2|COPG2_HUMAN
	A*11:01	STIEYVIQR	9	sp|Q15437|SC23B_HUMAN
	A*11:01	SVAKVPYGK	9	sp|Q9Y520|PRC2C_HUMAN
	A*11:01	GTAYIHGMK	9	sp|O60762|DPM1_HUMAN
	A*11:01	KAFSIVFQK	9	sp|Q9NYC9|DYH9_HUMAN
	A*11:01	HVYKERFPK	9	sp|Q6P0Q8|MAST2_HUMAN:sp|O15021|MAST4_HUMAN:sp|Q9Y2H9|MAST1_HUMAN
	A*11:01	YTAPPLQSK	9	sp|Q6UXV4|MIC27_HUMAN
	A*11:01	QIFNGTFVK	9	sp|P18124|RL7_HUMAN
	A*11:01	STFSEIFKK	9	sp|P29401|TKT_HUMAN
	A*11:01	SMFTAILKK	9	sp|P50851|LRBA_HUMAN
	A*11:01	STIKFQMKK	9	sp|P62906|RL10A_HUMAN
	A*11:01	TTVDIFHKK	9	sp|Q8WV92|MITD1_HUMAN
	A*11:01	AALEKPLSH	9	sp|Q9ULJ6|ZMIZ1_HUMAN
	A*11:01	STMLYNKFK	9	sp|O75475|PSIP1_HUMAN
	A*11:01	VSMDYAISK	9	sp|Q9ULD5|ZN777_HUMAN
	A*11:01	KVFKQIFSK	9	sp|O15228|GNPAT_HUMAN
	A*11:01	ATIMGVRFK	9	sp|Q9Y6G1|TM14A_HUMAN
	A*11:01	YGDGPRPPK	9	sp|Q08211|DHX9_HUMAN
	A*11:01	SALDFLHNK	9	sp|Q9HBH9|MKNK2_HUMAN
	A*11:01	RVIAHTQMR	9	sp|P39023|RL3_HUMAN
	A*11:01	SIMSSHVMK	9	sp|P18583|SON_HUMAN
	A*11:01	AVYDFFIGR	9	sp|Q14739|LBR_HUMAN
	A*11:01	GTMDMSITR	9	sp|Q9H1A4|APC1_HUMAN
	A*11:01	NSMGLFLQK	9	sp|P37268|FDFT_HUMAN
	A*11:01	GQYGNPLNK	9	sp|O14672|ADA10_HUMAN
	A*11:01	GSIDRMFDK	9	sp|O14617|AP3D1_HUMAN
	A*11:01	VVMRDPNTK	9	sp|P09651|ROA1_HUMAN
	A*11:01	SQLYWTHQK	9	sp|Q14674|ESPL1_HUMAN
	A*11:01	ALQEIYNQK	9	sp|Q9NRZ7|PLCC_HUMAN
	A*11:01	SQHEVFVEK	9	sp|Q68EM7|RHG17_HUMAN
	A*11:01	RVFHPAFTK	9	sp|Q9H3K2|GHITM_HUMAN
	A*11:01	ASLGLKFNK	9	sp|Q96HS1|PGAM5_HUMAN
	A*11:01	IQTDHLFFK	9	sp|O14672|ADA10_HUMAN
	A*11:01	AVMEMMSQK	9	sp|Q99471|PFD5_HUMAN
	A*11:01	AAYNVPLPK	9	sp|Q16891|MIC60_HUMAN
	A*11:01	TVLQYVVGR	9	sp|Q92621|NU205_HUMAN
	A*11:01	GTYTDVTPR	9	sp|Q9NQZ5|STAR7_HUMAN
	A*11:01	TTTGHLIYK	9	sp|Q5VTE0|EF1A3_HUMAN:sp|P68104|EF1A1_HUMAN:sp|Q05639|EF1A2_HUMAN
	A*11:01	STIRLPHVK	9	sp|O95372|LYPA2_HUMAN
	A*11:01	STWHTVIWK	9	sp|Q7Z3U7|MON2_HUMAN
	A*11:01	SVSDLAPPR	9	sp|Q96DE5|APC16_HUMAN
	A*11:01	GSMRIFTKK	9	sp|Q53GS9|SNUT2_HUMAN
	A*11:01	ETFSGVYKK	9	sp|P62081|RS7_HUMAN
	A*11:01	VTHNPMIQK	9	sp|O15541|R113A_HUMAN
	A*11:01	VVNPKVFPH	9	sp|O75140|DEPD5_HUMAN
	A*11:01	AAMPGFIAK	9	sp|Q9UBT6|POLK_HUMAN
	A*11:01	MYPGLPSRL	9	sp|P61160|ARP2_HUMAN
	A*11:01	GTQFFEIRK	9	sp|Q86V25|VASH2_HUMAN
	A*11:01	HVDFPVGNK	9	sp|Q7L622|G2E3_HUMAN
	A*11:01	AVMGNPVTR	9	sp|Q6P3W7|SCYL2_HUMAN
	A*11:01	AISEYIATK	9	sp|P43246|MSH2_HUMAN
	A*11:01	KVLHFYNVK	9	sp|P53992|SC24C_HUMAN
	A*11:01	SSQFMKHTK	9	sp|Q9Y6J9|TAF6L_HUMAN
	A*11:01	VVMRDPQTK	9	sp|P51991|ROA3_HUMAN
	A*11:01	SVLHGMVFK	9	sp|P50990|TCPQ_HUMAN
	A*11:01	NTMQQFLQK	9	sp|Q14320|FA50A_HUMAN
	A*11:01	HTYYKFDYK	9	sp|Q99613|EIF3C_HUMAN:sp|B5ME19|EIFCL_HUMAN
	A*11:01	SITSVFITK	9	sp|Q9Y4A5|TRRAP_HUMAN
	A*11:01	HVIETLIGK	9	sp|P48643|TCPE_HUMAN
	A*11:01	ATDPNILGR	9	sp|P78527|PRKDC_HUMAN
	A*11:01	GTINIVHPK	9	sp|Q9Y617|SERC_HUMAN
	A*11:01	FTQKPGFPK	9	sp|Q9UIF9|BAZ2A_HUMAN
	A*11:01	STITLHLVH	9	sp|Q9H2P0|ADNP_HUMAN
	A*11:01	STLPKPVQK	9	sp|Q9NUL3|STAU2_HUMAN
	A*11:01	ASFQKVISR	9	sp|Q14586|ZN267_HUMAN
	A*11:01	GTSQLYVYR	9	sp|Q10570|CPSF1_HUMAN
	A*11:01	SGPSIVHRK	9	sp|P60709|ACTB_HUMAN:sp|P63261|ACTG_HUMAN:sp|Q6S8J3|POTEE_HUMAN:sp|A5A3E0|POTEF_HUMAN:sp|P0CG38|POTEI_HUMAN
	A*11:01	ASYEKNLPK	9	sp|Q15057|ACAP2_HUMAN
	A*11:01	RVTYPAKAK	9	sp|P04844|RPN2_HUMAN
	A*11:01	RIHGVGFKK	9	sp|P62899|RL31_HUMAN
	A*11:01	AVFASEVKK	9	sp|P22087|FBRL_HUMAN
	A*11:01	ASSHVPIQK	9	sp|Q13620|CUL4B_HUMAN
	A*11:01	HTISPFMNK	9	sp|Q8TCT9|HM13_HUMAN
	A*11:01	STSNSFNLK	9	sp|Q460N5|PAR14_HUMAN
	A*11:01	ESTLHLVLR	9	sp|P62979|RS27A_HUMAN
	A*11:01	ASQGFDFNK	9	sp|O95453|PARN_HUMAN
	A*11:01	AQNEPLTQK	9	sp|O95104|SFR15_HUMAN
	A*11:01	YQMELKYLK	9	sp|Q92878|RAD50_HUMAN
	A*11:01	KTYLNPWKK	9	sp|O14757|CHK1_HUMAN
	A*11:01	GVMTALIKR	9	sp|P0DMV8|HS71A_HUMAN:sp|P0DMV9|HS71B_HUMAN:sp|P34931|HS71L_HUMAN
	A*11:01	PVFKGIMKK	9	sp|Q8TDD1|DDX54_HUMAN
	A*11:01	GTEDHAWIK	9	sp|Q49A26|GLYR1_HUMAN
	A*11:01	HQNSTFYVK	9	sp|Q9NZJ0|DTL_HUMAN
	A*11:01	ATFPDPNVK	9	sp|P22415|USF1_HUMAN
	A*11:01	KNYYQDTPK	9	sp|Q9Y3C1|NOP16_HUMAN
	A*11:01	FDDFSHYEK	9	sp|Q9Y5A9|YTHD2_HUMAN
	A*11:01	SGFEGMFTK	9	sp|P49792|RBP2_HUMAN
	A*11:01	SIHVYSIQK	9	sp|Q15054|DPOD3_HUMAN
	A*11:01	AVTKYTSAK	9	sp|O60814|H2B1K_HUMAN:sp|P06899|H2B1J_HUMAN
	A*11:01	ATSLVFKQK	9	sp|Q86W56|PARG_HUMAN
	A*11:01	SSHTVMITK	9	sp|Q8NG31|CASC5_HUMAN
	A*11:01	ATVKLEHAK	9	sp|P04844|RPN2_HUMAN
	A*11:01	AVQEFGLAR	9	sp|Q9Y255|PRLD1_HUMAN
	A*11:01	VSMLNVYLK	9	sp|P12074|CX6A1_HUMAN
	A*11:01	TIAPALVSK	9	sp|P06733|ENOA_HUMAN
	A*11:01	GTVKWFNVR	9	sp|P67809|YBOX1_HUMAN
	A*11:01	RVNKPPYPK	9	sp|P13796|PLSL_HUMAN
	A*11:01	GTLASVYHK	9	sp|Q10567|AP1B1_HUMAN
	A*11:01	ATSEIFASK	9	sp|O75592|MYCB2_HUMAN
	A*11:01	AQMEGFLNR	9	sp|Q01082|SPTB2_HUMAN
	A*11:01	GSSHLDYPK	9	sp|O60671|RAD1_HUMAN
	A*11:01	SAFGVIIEK	9	sp|O14925|TIM23_HUMAN:sp|Q5SRD1|TI23B_HUMAN
	A*11:01	KAGEVFIHK	9	sp|Q15233|NONO_HUMAN
	A*11:01	RVYPESIPR	9	sp|Q6NSI4|CX057_HUMAN
	A*11:01	GVMTDVHRR	9	sp|Q8WV22|NSE1_HUMAN
	A*11:01	GLMGFIVYK	9	sp|P56378|68MP_HUMAN
	A*11:01	YTFDWTMLK	9	sp|P48729|KC1A_HUMAN
	A*11:01	SVMGPQEKK	9	sp|P53634|CATC_HUMAN
	A*11:01	VVVPPLPGK	9	sp|O60493|SNX3_HUMAN
	A*11:01	RLFGLTKPK	9	sp|Q12802|AKP13_HUMAN
	A*11:01	RAYDYVKER	9	sp|Q76I76|SSH2_HUMAN
	A*11:01	SVHWFPVQK	9	sp|Q9UH36|SRR1L_HUMAN
	A*11:01	QLFYLPAKK	9	sp|Q9UBU8|MO4L1_HUMAN
	A*11:01	GVYGSFASK	9	sp|O14977|AZIN1_HUMAN
	A*11:01	ALMEKFKKK	9	sp|O95379|TFIP8_HUMAN
	A*11:01	ASNYEVIMK	9	sp|O95602|RPA1_HUMAN
	A*11:01	RVGLHKVFK	9	sp|P11388|TOP2A_HUMAN
	A*11:01	GTMIQKLQR	9	sp|Q00653|NFKB2_HUMAN
	A*11:01	SVNLKVSPK	9	sp|O75475|PSIP1_HUMAN
	A*11:01	QEFGLARFK	9	sp|Q9Y255|PRLD1_HUMAN
	A*11:01	AVNSIFLSH	9	sp|P48960|CD97_HUMAN
	A*11:01	SSMEEIFQH	9	sp|P20591|MX1_HUMAN
	A*11:01	ATGSVFTGK	9	sp|Q96EM0|T3HPD_HUMAN
	A*11:01	AQNPSLFVK	9	sp|Q99437|VATO_HUMAN
	A*11:01	FTNERFPLR	9	sp|O43709|WBS22_HUMAN
	A*11:01	ATYGKPVHH	9	sp|P61313|RL15_HUMAN
	A*11:01	QTFLLQTTK	9	sp|O94776|MTA2_HUMAN
	A*11:01	KTMNIYFPK	9	sp|Q9Y263|PLAP_HUMAN
	A*11:01	RVLSKAFSR	9	sp|O43680|TCF21_HUMAN:sp|O60682|MUSC_HUMAN
	A*11:01	SVSTVLTSK	9	sp|P69905|HBA_HUMAN
	A*11:01	IINSSITTK	9	sp|P49368|TCPG_HUMAN
	A*11:01	RAISWTMKK	9	sp|Q9NSI8|SAMN1_HUMAN
	A*11:01	KTYGEIFEK	9	sp|O95298|NDUC2_HUMAN
	A*11:01	ATIQGAYAR	9	sp|Q14728|MFS10_HUMAN
	A*11:01	TSFEPHFKK	9	sp|P0CF97|F200B_HUMAN
	A*11:01	ATEQPLTAK	9	sp|Q9H173|SIL1_HUMAN
	A*11:01	ATFFGEVVK	9	sp|O95456|PSMG1_HUMAN
	A*11:01	SIDEHFQPK	9	sp|Q8N543|OGFD1_HUMAN
	A*11:01	GTLIDNQFK	9	sp|Q9H5V9|CX056_HUMAN
	A*11:01	SVQEYFVRK	9	sp|Q92547|TOPB1_HUMAN
	A*11:01	ASHYIHIVK	9	sp|Q9Y223|GLCNE_HUMAN
	A*11:01	GAYGEPRVK	9	sp|Q15392|DHC24_HUMAN
	A*11:01	HVVLPVKPK	9	sp|Q8IYA6|CKP2L_HUMAN
	A*11:01	STNSHPILR	9	sp|Q86XK2|FBX11_HUMAN
	A*11:01	AQFVHEVKK	9	sp|A8MPP1|D11L8_HUMAN
	A*11:01	SVSDLFNTK	9	sp|Q8WXH0|SYNE2_HUMAN
	A*11:01	AVSTFAMVK	9	sp|Q9UBM7|DHCR7_HUMAN
	A*11:01	RAYPHVFTK	9	sp|O14949|QCR8_HUMAN
	A*11:01	QVHEWLAKK	9	sp|Q9P2E3|ZNFX1_HUMAN
	A*11:01	ILGPNLGDK	9	sp|Q8NB66|UN13C_HUMAN
	A*11:01	GSGYPNDPK	9	sp|O75792|RNH2A_HUMAN
	A*11:01	GTIPVPKGK	9	sp|Q9BSD7|NTPCR_HUMAN
	A*11:01	GSYFVKDPK	9	sp|Q8TCG2|P4K2B_HUMAN
	A*11:01	FVYEPKEQK	9	sp|Q16666|IF16_HUMAN
	A*11:01	SSPKWTHDK	9	sp|Q9NYF8|BCLF1_HUMAN
	A*11:01	VMHTPPVLK	9	sp|P46013|KI67_HUMAN
	A*11:01	SVFNEHPSR	9	sp|Q8IVB5|LIX1L_HUMAN
	A*11:01	RIFEPPPPK	9	sp|O43143|DHX15_HUMAN
	A*11:01	SVFKSARQK	9	sp|P51531|SMCA2_HUMAN
	A*11:01	SLMSALAAR	9	sp|P13995|MTDC_HUMAN
	A*11:01	GVTSQFVSK	9	sp|Q92835|SHIP1_HUMAN
	A*11:01	DPNVSKKLK	9	sp|Q9P2Q2|FRM4A_HUMAN
	A*11:01	SVLLFVTKK	9	sp|Q86XP3|DDX42_HUMAN
	A*11:01	HIAEPNYGK	9	sp|P23921|RIR1_HUMAN
	A*11:01	ATIEDILFK	9	sp|Q6P1K8|T2H2L_HUMAN:sp|Q13888|TF2H2_HUMAN
	A*11:01	MVMDKKHFK	9	sp|Q9NQZ5|STAR7_HUMAN
	A*11:01	SVYSGIRHK	9	sp|Q14642|I5P1_HUMAN
	A*11:01	ATAPPAPAY	9	sp|Q5VT06|CE350_HUMAN
	A*11:01	ATYREFVHR	9	sp|Q9BRQ5|ORAI3_HUMAN
	A*11:01	STFFYPKLK	9	sp|Q9HC62|SENP2_HUMAN
	A*11:01	RIYSKFHQK	9	sp|Q6ZRQ5|MMS22_HUMAN
	A*11:01	KVADMALHY	9	sp|P50990|TCPQ_HUMAN
	A*11:01	RQIPYTMMK	9	sp|Q00325|MPCP_HUMAN
	A*11:01	TVAVPLVGK	9	sp|Q9BUN8|DERL1_HUMAN
	A*11:01	SIMSFFHPK	9	sp|P18858|DNLI1_HUMAN
	A*11:01	GTNFTKLEK	9	sp|O14530|TXND9_HUMAN
	A*11:01	GVMPSHFSR	9	sp|P39019|RS19_HUMAN
	A*11:01	ATDKSFVEK	9	sp|P35579|MYH9_HUMAN:sp|Q7Z406|MYH14_HUMAN:sp|P35749|MYH11_HUMAN
	A*11:01	SSGVPNPPK	9	sp|Q8WUA4|TF3C2_HUMAN
	A*11:01	SSSGLHPPK	9	sp|Q9Y485|DMXL1_HUMAN
	A*11:01	SVPLAATSM	9	sp|Q9NX40|OCAD1_HUMAN
	A*11:01	TAFHHYFSK	9	sp|Q9UKZ1|CNO11_HUMAN
	A*11:01	GTHLSLKAK	9	sp|Q9H5Z1|DHX35_HUMAN
	A*11:01	ATFHFPHPK	9	sp|Q9H497|TOR3A_HUMAN
	A*11:01	ATVVVPKPK	9	sp|Q9BRT6|LLPH_HUMAN
	A*11:01	VTAFFKWLR	9	sp|Q04637|IF4G1_HUMAN
	A*11:01	TVFEHTFHV	9	sp|P41250|SYG_HUMAN
	A*11:01	VLYAKVHMK	9	sp|Q8N9N2|ASCC1_HUMAN
	A*11:01	STEKIYIRK	9	sp|P49116|NR2C2_HUMAN
	A*11:01	ATAALLRHK	9	sp|Q8TEZ7|MPRB_HUMAN
	A*11:01	RVFPMPLPR	9	sp|Q15003|CND2_HUMAN
	A*11:01	ATDYPLIAR	9	sp|P50749|RASF2_HUMAN
	A*11:01	FLYDEVHPK	9	sp|Q6IBS0|TWF2_HUMAN
	A*11:01	KVFAGYYTK	9	sp|O00469|PLOD2_HUMAN
	A*11:01	GSNGYILNK	9	sp|Q9H9B1|EHMT1_HUMAN
	A*11:01	HQHEHFVPK	9	sp|P15822|ZEP1_HUMAN
	A*11:01	RVYRNFHYR	9	sp|Q53HI1|UNC50_HUMAN
	A*11:01	ATAQFKINK	9	sp|Q9BZD4|NUF2_HUMAN
	A*11:01	AVLKHIENK	9	sp|Q9H270|VPS11_HUMAN
	A*11:01	ATISFPKRK	9	sp|Q99741|CDC6_HUMAN
	A*11:01	ATGKVMVMK	9	sp|P53671|LIMK2_HUMAN
	A*11:01	NAPWAVTSL	9	sp|P06276|CHLE_HUMAN
	A*11:01	TTQKLVLEY	9	sp|Q5VWQ8|DAB2P_HUMAN
	A*11:01	SVQGIIIYR	9	sp|P12236|ADT3_HUMAN
	A*11:01	HQAAIIIQK	9	sp|Q8IZT6|ASPM_HUMAN
	A*11:01	RTLQKWHDK	9	sp|Q9NY61|AATF_HUMAN
	A*11:01	ASYENVRAK	9	sp|P15153|RAC2_HUMAN
	A*11:01	SSIRHMIRK	9	sp|P46779|RL28_HUMAN
	A*11:01	ATLQYIVGR	9	sp|P48147|PPCE_HUMAN
	A*11:01	ASAEPKIMK	9	sp|Q9UMX0|UBQL1_HUMAN
	A*11:01	GIYSVMIQK	9	sp|Q9Y5S1|TRPV2_HUMAN
	A*11:01	KVLHFFNVK	9	sp|O94855|SC24D_HUMAN
	A*11:01	ATTALAIYH	9	sp|Q13571|LAPM5_HUMAN
	A*11:01	MVMVKGVNK	9	sp|O75787|RENR_HUMAN
	A*11:01	SMMKAVIKK	9	sp|Q5JTW2|CEP78_HUMAN
	A*11:01	HSQPFAWKK	9	sp|P57678|GEMI4_HUMAN
	A*11:01	STNSFALNK	9	sp|Q12830|BPTF_HUMAN
	A*11:01	ATNLVQLYH	9	sp|P82650|RT22_HUMAN
	A*11:01	AIAEMKYPK	9	sp|Q8NHM5|KDM2B_HUMAN
	A*11:01	LTTAVITNK	9	sp|P60228|EIF3E_HUMAN
	A*11:01	RAQDLPLKK	9	sp|Q9BSJ8|ESYT1_HUMAN
	A*11:01	SVMKSFIKR	9	sp|Q9NQS7|INCE_HUMAN
	A*11:01	FMAKIFIHK	9	sp|Q96MH6|TMM68_HUMAN
	A*11:01	GTDSHLVVK	9	sp|Q96P48|ARAP1_HUMAN
	A*11:01	MPKDIQLAR	9	sp|Q71DI3|H32_HUMAN:sp|P68431|H31_HUMAN:sp|P84243|H33_HUMAN
	A*11:01	SITSEVFNK	9	sp|Q9Y5B9|SP16H_HUMAN
	A*11:01	SIYVYKVLK	9	sp|P06899|H2B1J_HUMAN:sp|Q16778|H2B2E_HUMAN:sp|P33778|H2B1B_HUMAN:sp|P23527|H2B1O_HUMAN
	A*11:01	SVYVLVRQK	9	sp|Q8WVX9|FACR1_HUMAN
	A*11:01	SSASLVLKR	9	sp|Q00325|MPCP_HUMAN
	A*11:01	SVAKNFFTK	9	sp|Q8NFH8|REPS2_HUMAN
	A*11:01	GQFEQHFQH	9	sp|Q8NCA5|FA98A_HUMAN
	A*11:01	SVSLPSVKK	9	sp|Q9NV58|RN19A_HUMAN
	A*11:01	ALFDGVVSK	9	sp|Q8N442|GUF1_HUMAN
	A*11:01	STVEKIAMK	9	sp|Q92503|S14L1_HUMAN
	A*11:01	STVGWASQK	9	sp|Q9NZJ0|DTL_HUMAN
	A*11:01	VSFPIGIYK	9	sp|Q8TCA0|LRC20_HUMAN
	A*11:01	FTAPSTVGK	9	sp|O95453|PARN_HUMAN
	A*11:01	SSLNHIVEK	9	sp|Q68E01|INT3_HUMAN
	A*11:01	GSILSHIHK	9	sp|Q9HBH9|MKNK2_HUMAN
	A*11:01	LTYNDFINK	9	sp|P11388|TOP2A_HUMAN:sp|Q02880|TOP2B_HUMAN
	A*11:01	RLFHLHSQK	9	sp|O60449|LY75_HUMAN
	A*11:01	AVQKFHREK	9	sp|A8MPP1|D11L8_HUMAN
	A*11:01	LTNHFSFEK	9	sp|P22102|PUR2_HUMAN
	A*11:01	KVVNPLFEK	9	sp|P62424|RL7A_HUMAN
	A*11:01	SIAPPVPLK	9	sp|O43683|BUB1_HUMAN
	A*11:01	ATKKPAPEK	9	sp|P36578|RL4_HUMAN
	A*11:01	STYGVTKGK	9	sp|Q1KMD3|HNRL2_HUMAN
	A*11:01	VTEGSFVYK	9	sp|P50395|GDIB_HUMAN
	A*11:01	ATIEETYSK	9	sp|O14526|FCHO1_HUMAN
	A*11:01	NSNTVVFVK	9	sp|O94842|TOX4_HUMAN
	A*11:01	AAYAHELPK	9	sp|P46777|RL5_HUMAN
	A*11:01	VTFKNYIKR	9	sp|P55060|XPO2_HUMAN
	A*11:01	TTGQVVAMK	9	sp|P06493|CDK1_HUMAN
	A*11:01	RTAVYSLHK	9	sp|Q9NRN9|METL5_HUMAN
	A*11:01	ASLADIMAK	9	sp|P83731|RL24_HUMAN
	A*11:01	VVPEPGQPL	9	sp|Q10570|CPSF1_HUMAN
	A*11:01	SSYGNQEFK	9	sp|Q9NRZ7|PLCC_HUMAN
	A*11:01	VTVKLPLMK	9	sp|O95602|RPA1_HUMAN
	A*11:01	GLFGKTVPK	9	sp|P23284|PPIB_HUMAN
	A*11:01	STYLGIHER	9	sp|Q9BS34|ZN670_HUMAN
	A*11:01	SSGDIFLEK	9	sp|P53677|AP3M2_HUMAN
	A*11:01	RVKYGTVFK	9	sp|Q96ST3|SIN3A_HUMAN
	A*11:01	RSQKPVMVK	9	sp|P46779|RL28_HUMAN
	A*11:01	AAIATIKTK	9	sp|Q9BQE3|TBA1C_HUMAN:sp|Q71U36|TBA1A_HUMAN:sp|P68363|TBA1B_HUMAN:sp|Q6PEY2|TBA3E_HUMAN:sp|Q13748|TBA3C_HUMAN
	A*11:01	MVQQDYFPK	9	sp|P46060|RAGP1_HUMAN
	A*11:01	ALSSYVVKK	9	sp|O95714|HERC2_HUMAN
	A*11:01	ATWFNQPAR	9	sp|P26373|RL13_HUMAN
	A*11:01	HSYATSIRK	9	sp|P51553|IDH3G_HUMAN
	A*11:01	SSFELIVQK	9	sp|Q14974|IMB1_HUMAN
	A*11:01	STFYSQREK	9	sp|Q8TCU4|ALMS1_HUMAN
	A*11:01	SVFAFGENK	9	sp|Q9P258|RCC2_HUMAN
	A*11:01	AQNDVMEMK	9	sp|Q9UHQ4|BAP29_HUMAN
	A*11:01	ATFQFTVER	9	sp|Q93009|UBP7_HUMAN
	A*11:01	SSFYNTKKK	9	sp|O15120|PLCB_HUMAN
	A*11:01	GVIVHIIEK	9	sp|P49720|PSB3_HUMAN
	A*11:01	SSFLWKTQK	9	sp|Q9UHK6|AMACR_HUMAN
	A*11:01	KSLDLVTMK	9	sp|Q14141|SEPT6_HUMAN:sp|Q92599|SEPT8_HUMAN
	A*11:01	ATQILSVPK	9	sp|P42166|LAP2A_HUMAN
	A*11:01	AVIEHLKQK	9	sp|Q12830|BPTF_HUMAN
	A*11:01	KIYNANYLK	9	sp|Q8WUB2|F216A_HUMAN
	A*11:01	VTFEKQWFY	9	sp|Q9UJA5|TRM6_HUMAN
	A*11:01	HAVPPLVPK	9	sp|Q14088|RB33A_HUMAN
	A*11:01	GVFEPTIVK	9	sp|P17987|TCPA_HUMAN
	A*11:01	SAYEWKMPK	9	sp|Q9UPY3|DICER_HUMAN
	A*11:01	AQGNVYHLK	9	sp|P61968|LMO4_HUMAN
	A*11:01	VQHFWGVLK	9	sp|Q96GW9|SYMM_HUMAN
	A*11:01	RTMTNALRK	9	sp|O43242|PSMD3_HUMAN
	A*11:01	GVVHSITWK	9	sp|O15397|IPO8_HUMAN
	A*11:01	AQAESLRYK	9	sp|P23396|RS3_HUMAN
	A*11:01	KVVKVTIMK	9	sp|Q8TBF4|ZCRB1_HUMAN
	A*11:01	ATLEETLVK	9	sp|Q96BK5|PINX1_HUMAN
	A*11:01	GSGKVTFPK	9	sp|Q09666|AHNK_HUMAN
	A*11:01	AAIKKVFPR	9	sp|Q6F5E8|CARL2_HUMAN
	A*11:01	SAIGHPFPK	9	sp|Q92990|GLMN_HUMAN
	A*11:01	SSINSRFAK	9	sp|Q9Y3B2|EXOS1_HUMAN
	A*11:01	ATSRTYLYR	9	sp|Q8N0Z8|PUSL1_HUMAN
	A*11:01	SVASPFTSK	9	sp|Q9H7F0|AT133_HUMAN:sp|Q4VNC0|AT135_HUMAN:sp|Q4VNC1|AT134_HUMAN
	A*11:01	NVFHIASQK	9	sp|Q8N0T1|CH059_HUMAN
	A*11:01	ATLDRQLNH	9	sp|Q96MF7|NSE2_HUMAN
	A*11:01	AVYENAREK	9	sp|Q75QN2|INT8_HUMAN
	A*11:01	AAVKWVMSK	9	sp|Q9Y6G3|RM42_HUMAN
	A*11:01	VNKVPLTGK	9	sp|Q8WUH6|TM263_HUMAN
	A*11:01	TVATFILQK	9	sp|Q92600|RCD1_HUMAN
	A*11:01	ISQEPFVPK	9	sp|Q9ULW0|TPX2_HUMAN
	A*11:01	TTFTALTEK	9	sp|P05230|FGF1_HUMAN
	A*11:01	KVSQVIMEK	9	sp|O75475|PSIP1_HUMAN
	A*11:01	STFNQVVLK	9	sp|Q07020|RL18_HUMAN
	A*11:01	VSSWLPLAK	9	sp|Q6PD74|AAGAB_HUMAN
	A*11:01	ATLETILRH	9	sp|Q9NUA8|ZBT40_HUMAN
	A*11:01	ASVPAQAPK	9	sp|P47914|RL29_HUMAN
	A*11:01	ATFTYFYKK	9	sp|Q14534|ERG1_HUMAN
	A*11:01	ISHHWPFQR	9	sp|O00398|P2Y10_HUMAN
	A*11:01	SVIRPILKR	9	sp|P30305|MPIP2_HUMAN
	A*11:01	GSNLRVHFK	9	sp|P18621|RL17_HUMAN
	A*11:01	AQATISFPK	9	sp|Q99741|CDC6_HUMAN
	A*11:01	GIYAYGFEK	9	sp|P60842|IF4A1_HUMAN:sp|Q14240|IF4A2_HUMAN:sp|P38919|IF4A3_HUMAN
	A*11:01	ATLAAVLQR	9	sp|P52789|HXK2_HUMAN
	A*11:01	GQTKPIFRK	9	sp|Q969Q0|RL36L_HUMAN:sp|P83881|RL36A_HUMAN
	A*11:01	AAVGYIMEK	9	sp|Q14232|EI2BA_HUMAN
	A*11:01	HTDKGSFLK	9	sp|Q96QE3|ATAD5_HUMAN
	A*11:01	RVYDLGKKK	9	sp|Q15393|SF3B3_HUMAN
	A*11:01	TVQEHLIEK	9	sp|O14980|XPO1_HUMAN
	A*11:01	RTFSYIKNK	9	sp|Q12802|AKP13_HUMAN
	A*11:01	ATHTAFVAK	9	sp|P42166|LAP2A_HUMAN
	A*11:01	TSVKNSWFK	9	sp|P08243|ASNS_HUMAN
	A*11:01	AQNEKSFFK	9	sp|Q96S55|WRIP1_HUMAN
	A*11:01	SVIVQPFSK	9	sp|Q6N043|Z280D_HUMAN
	A*11:01	LTHSGFPAK	9	sp|Q8IUR0|TPPC5_HUMAN
	A*11:01	SSMFGTLPR	9	sp|O60759|CYTIP_HUMAN
	A*11:01	ATVAGVHVK	9	sp|Q6UWS5|PT117_HUMAN
	A*11:01	QVYVQILQK	9	sp|Q13415|ORC1_HUMAN
	A*11:01	AQHGGIYVK	9	sp|Q9NUQ2|PLCE_HUMAN
	A*11:01	TTQLSLSFK	9	sp|P03915|NU5M_HUMAN
	A*11:01	ATQQDVFQH	9	sp|Q86Y91|KI18B_HUMAN
	A*11:01	QIGPAPPLK	9	sp|P27708|PYR1_HUMAN
	A*11:01	TSFDKFYKY	9	sp|P45985|MP2K4_HUMAN
	A*11:01	EILKWYLNK	9	sp|Q96TA2|YMEL1_HUMAN
	A*11:01	VVFEHPFNH	9	sp|Q99758|ABCA3_HUMAN
	A*11:01	QQLYWSHPR	9	sp|P62273|RS29_HUMAN
	A*11:01	SFEIKNMSK	9	sp|Q96CG3|TIFA_HUMAN
	A*11:01	YGQKEIHRK	9	sp|Q13283|G3BP1_HUMAN
	A*11:01	AIFKVLNEK	9	sp|Q9Y2X3|NOP58_HUMAN
	A*11:01	KIHEPIMLK	9	sp|Q14152|EIF3A_HUMAN
	A*11:01	KVSDWSYER	9	sp|Q9NWQ4|GPT2L_HUMAN
	A*11:01	RIIEKVIHR	9	sp|Q14566|MCM6_HUMAN
	A*11:01	YVFPKPFNR	9	sp|O95453|PARN_HUMAN
	A*11:01	AESAFSFKK	9	sp|Q99627|CSN8_HUMAN
	A*11:01	VVEGSFVYK	9	sp|P31150|GDIA_HUMAN
	A*11:01	GLVPAAPPK	9	sp|P27816|MAP4_HUMAN
	A*11:01	KVVDPFSKK	9	sp|P61247|RS3A_HUMAN
	A*11:01	KAMEGIFMK	9	sp|Q99470|SDF2_HUMAN
	A*11:01	AVSAVVHEY	9	sp|P35610|SOAT1_HUMAN
	A*11:01	SLFNHIYFK	9	sp|Q93050|VPP1_HUMAN
	A*11:01	STPETPLTK	9	sp|Q14181|DPOA2_HUMAN
	A*11:01	STMLQAIER	9	sp|Q9Y678|COPG1_HUMAN
	A*11:01	GTPLETIQK	9	sp|O43676|NDUB3_HUMAN
	A*11:01	SLFSNVVTK	9	sp|P31939|PUR9_HUMAN
	A*11:01	VVGLPNVGK	9	sp|Q9NVN8|GNL3L_HUMAN
	A*11:01	KVAVVLIQK	9	sp|Q7Z392|TPC11_HUMAN
	A*11:01	TVNSPAIYK	9	sp|Q9Y3A2|UTP11_HUMAN
	A*11:01	RVQVVGTYR	9	sp|P25205|MCM3_HUMAN
	A*11:01	ATYYSYQNR	9	sp|Q09472|EP300_HUMAN
	A*11:01	SNYKMMFVK	9	sp|O00193|SMAP_HUMAN
	A*11:01	LQNEPIPER	9	sp|Q9NUL3|STAU2_HUMAN
	A*11:01	LQNEPLPER	9	sp|O95793|STAU1_HUMAN
	A*11:01	GVDDKFYSK	9	sp|Q99426|TBCB_HUMAN
	A*11:01	IVDESHYMK	9	sp|Q5FWF4|ZRAB3_HUMAN
	A*11:01	FEPANQMVK	9	sp|Q9BQE3|TBA1C_HUMAN:sp|Q71U36|TBA1A_HUMAN:sp|P68363|TBA1B_HUMAN:sp|Q6PEY2|TBA3E_HUMAN:sp|Q13748|TBA3C_HUMAN
	A*11:01	AQADPLVRR	9	sp|Q14444|CAPR1_HUMAN
	A*11:01	KAFNVVFEK	9	sp|Q9UFH2|DYH17_HUMAN
	A*11:01	VAVDVAVPK	9	sp|Q6PII5|HAGHL_HUMAN
	A*11:01	GIETPLPKK	9	sp|P05362|ICAM1_HUMAN
	A*11:01	SAVHSPFTK	9	sp|Q14157|UBP2L_HUMAN
	A*11:01	VIFEGFFAH	9	sp|Q5SQI0|ATAT_HUMAN
	A*11:01	SQNPRFYHK	9	sp|Q13227|GPS2_HUMAN
	A*11:01	AIYEPKTFK	9	sp|Q9BYC9|RM20_HUMAN
	A*11:01	SIMESIKHK	9	sp|Q9HC77|CENPJ_HUMAN
	A*11:01	GTYVSSVPR	9	sp|P06340|DOA_HUMAN
	A*11:01	KVAAIVVKR	9	sp|Q9UDY2|ZO2_HUMAN
	A*11:01	STFSAPLNK	9	sp|Q9H6R7|WDCP_HUMAN
	A*11:01	AVTYTEHAK	9	sp|P62805|H4_HUMAN
	A*11:01	GTLDSVLRY	9	sp|O60287|NPA1P_HUMAN
	A*11:01	SVQKPLDYY	9	sp|Q14376|GALE_HUMAN
	A*11:01	GIYSVIQKK	9	sp|O60449|LY75_HUMAN
	A*11:01	GSATEFQFR	9	sp|P46783|RS10_HUMAN
	A*11:01	ASFENVRAK	9	sp|P60763|RAC3_HUMAN:sp|P63000|RAC1_HUMAN
	A*11:01	STNYPLSKT	9	sp|Q8IX90|SKA3_HUMAN
	A*11:01	SVLTPLLLR	9	sp|P10176|COX8A_HUMAN
	A*11:01	AGIGQPVKK	9	sp|Q9ULW0|TPX2_HUMAN
	A*11:01	ATFLDPRYK	9	sp|O96006|ZBED1_HUMAN
	A*11:01	GTAEVELKK	9	sp|P14618|KPYM_HUMAN
	A*11:01	TAPQGNVDL	9	sp|P14324|FPPS_HUMAN
	A*11:01	STETALYRK	9	sp|Q14318|FKBP8_HUMAN
	A*11:01	STMDLVKSK	9	sp|Q9BQ39|DDX50_HUMAN
	A*11:01	SVFESLIAK	9	sp|Q9Y2I7|FYV1_HUMAN
	A*11:01	SSSKITIPK	9	sp|Q53H76|PLA1A_HUMAN
	A*11:01	VIQDPMGQK	9	sp|P21333|FLNA_HUMAN
	A*11:01	AQDVGRMFK	9	sp|Q13263|TIF1B_HUMAN
	A*11:01	GTYDILVTK	9	sp|P13861|KAP2_HUMAN
	A*11:01	VVGPELHHK	9	sp|Q15149|PLEC_HUMAN
	A*11:01	GTPEKPLYH	9	sp|O60337|MARH6_HUMAN
	A*11:01	ASVETGFAK	9	sp|Q9BRQ8|AIFM2_HUMAN
	A*11:01	QVMVFVHAR	9	sp|Q8N3C0|ASCC3_HUMAN
	A*11:01	SVSRLIFVR	9	sp|P48147|PPCE_HUMAN
	A*11:01	SVIKQLMKK	9	sp|P16615|AT2A2_HUMAN
	A*11:01	ASFDKAKLK	9	sp|P63313|TYB10_HUMAN
	A*11:01	SMDPKRFYK	9	sp|Q5QJE6|TDIF2_HUMAN
	A*11:01	KTTIFTDAK	9	sp|Q15370|ELOB_HUMAN
	A*11:01	FTFKDLHFK	9	sp|P63096|GNAI1_HUMAN:sp|P04899|GNAI2_HUMAN
	A*11:01	STFDFRTGK	9	sp|O95983|MBD3_HUMAN
	A*11:01	SVELPIVGK	9	sp|A5PLL7|TM189_HUMAN
	A*11:01	TVSDAILRY	9	sp|Q9Y5W9|SNX11_HUMAN
	A*11:01	VVAAVMWRK	9	sp|Q09160|1A80_HUMAN:sp|P01893|HLAH_HUMAN
	A*11:01	ATVLTSVKK	9	sp|Q9Y5B9|SP16H_HUMAN
	A*11:01	SVSAVNLPK	9	sp|Q3KQU3|MA7D1_HUMAN
	A*11:01	AALDWVTKK	9	sp|O15213|WDR46_HUMAN
	A*11:01	STMERWGQK	9	sp|P13498|CY24A_HUMAN
	A*11:01	QVDPNFYSK	9	sp|Q96DB5|RMD1_HUMAN
	A*11:01	KIFSGVFVK	9	sp|Q6DKI1|RL7L_HUMAN
	A*11:01	SVITQVLNK	9	sp|O75475|PSIP1_HUMAN
	A*11:01	KSIEPYLKK	9	sp|P21912|SDHB_HUMAN
	A*11:01	ATQAVFQKR	9	sp|Q92696|PGTA_HUMAN
	A*11:01	SSNLPVNNK	9	sp|Q9BVC5|ASHWN_HUMAN
	A*11:01	VVLLVINHK	9	sp|Q9NV96|CC50A_HUMAN
	A*11:01	MTQFPNAEK	9	sp|Q92608|DOCK2_HUMAN
	A*11:01	AIIDEFEQK	9	sp|Q15021|CND1_HUMAN
	A*11:01	QVFEKSPLR	9	sp|Q02543|RL18A_HUMAN
	A*11:01	AGPEPLPPK	9	sp|Q9BU19|ZN692_HUMAN
	A*11:01	STDTVFHMK	9	sp|Q8WUN7|UBTD2_HUMAN
	A*11:01	SSFGRGFFK	9	sp|Q86W92|LIPB1_HUMAN
	A*11:01	AIIQHMIKK	9	sp|P32249|GP183_HUMAN
	A*11:01	ASFPKVFIK	9	sp|Q9UKA2|FBXL4_HUMAN
	A*11:01	STAKHVFEK	9	sp|P50748|KNTC1_HUMAN
	A*11:01	TVISLLVYK	9	sp|Q14956|GPNMB_HUMAN
	A*11:01	GTNALLVVK	9	sp|Q8N7H5|PAF1_HUMAN
	A*11:01	NAIKWNFTK	9	sp|P36969|GPX4_HUMAN
	A*11:01	SMWDYFVAK	9	sp|Q8TDJ6|DMXL2_HUMAN
	A*11:01	STYKEAFRK	9	sp|Q15126|PMVK_HUMAN
	A*11:01	SVLDLSVHK	9	sp|Q13029|PRDM2_HUMAN
	A*11:01	VSQEPFPNK	9	sp|Q16612|NREP_HUMAN
	A*11:01	GTVYFKEGK	9	sp|Q02790|FKBP4_HUMAN
	A*11:01	IVVEHIIMK	9	sp|P57088|TMM33_HUMAN
	A*11:01	TVEDVFLRK	9	sp|Q96EL2|RT24_HUMAN
	A*11:01	ESYSIYVYK	9	sp|P06899|H2B1J_HUMAN:sp|Q16778|H2B2E_HUMAN:sp|P33778|H2B1B_HUMAN:sp|P23527|H2B1O_HUMAN
	A*11:01	RIQEHFNKK	9	sp|Q9NUU7|DD19A_HUMAN:sp|Q9UMR2|DD19B_HUMAN
	A*11:01	HTQHLAISK	9	sp|Q9NVV0|TM38B_HUMAN
	A*11:01	KIMEYYEKK	9	sp|P36543|VATE1_HUMAN:sp|Q96A05|VATE2_HUMAN
	A*11:01	AVYVPFWQK	9	sp|Q15361|TTF1_HUMAN
	A*11:01	HVPSPAVPK	9	sp|Q96II8|LRCH3_HUMAN:sp|Q5VUJ6|LRCH2_HUMAN:sp|O75427|LRCH4_HUMAN
	A*11:01	SIFKQPVTK	9	sp|O95983|MBD3_HUMAN:sp|Q9UBB5|MBD2_HUMAN
	A*11:01	ATQNQLLFH	9	sp|Q7Z4S6|KI21A_HUMAN
	A*11:01	TSFSGITKK	9	sp|Q96IC2|REXON_HUMAN
	A*11:01	AILDYLITK	9	sp|Q9UPY3|DICER_HUMAN
	A*11:01	HTIDWVREK	9	sp|P51790|CLCN3_HUMAN
	A*11:01	ATSPVVYTR	9	sp|P49790|NU153_HUMAN
	A*11:01	SVDKIVIQK	9	sp|P09651|ROA1_HUMAN
	A*11:01	GTAKWAWLR	9	sp|Q6PGP7|TTC37_HUMAN
	A*11:01	GTHTVSVKY	9	sp|P21333|FLNA_HUMAN
	A*11:01	KIADMGHLK	9	sp|P12004|PCNA_HUMAN
	A*11:01	AVMGNPKVK	9	sp|P68871|HBB_HUMAN
	A*11:01	STLTPKIQK	9	sp|O75410|TACC1_HUMAN
	A*11:01	AVFEETLEK	9	sp|Q8IUX1|T126B_HUMAN
	A*11:01	TSLDKFYRK	9	sp|P46734|MP2K3_HUMAN
	A*11:01	AALDKYAKK	9	sp|P40925|MDHC_HUMAN
	A*11:01	KQDSNPLYK	9	sp|P26010|ITB7_HUMAN
	A*11:01	MAAAAFAEK	9	sp|Q9Y3B1|PLD3B_HUMAN
	A*11:01	TQTQFFHVK	9	sp|Q16666|IF16_HUMAN:sp|Q6K0P9|IFIX_HUMAN
	A*11:01	ITSPVVTQK	9	sp|P04035|HMDH_HUMAN
	A*11:01	SQNTKPYLK	9	sp|Q8IYA6|CKP2L_HUMAN
	A*11:01	VVTEHLINK	9	sp|Q13618|CUL3_HUMAN
	A*11:01	SSFSSPHMK	9	sp|Q5BKZ1|ZN326_HUMAN
	A*11:01	SAAKEFFTK	9	sp|Q96D71|REPS1_HUMAN
	A*11:01	LEETLVKKK	9	sp|Q96BK5|PINX1_HUMAN
	A*11:01	QTLSTQLWK	9	sp|Q8IYB5|SMAP1_HUMAN
	A*11:01	STANIDDLK	9	sp|Q14008|CKAP5_HUMAN
	A*11:01	ATDYLRNLK	9	sp|Q03001|DYST_HUMAN
	A*11:01	AIFPRAFPK	9	sp|O60266|ADCY3_HUMAN
	A*11:01	RIFDLGRKK	9	sp|P27635|RL10_HUMAN:sp|Q96L21|RL10L_HUMAN
	A*11:01	RTDKRFFLK	9	sp|O43913|ORC5_HUMAN
	A*11:01	RLSDVLKRK	9	sp|Q14669|TRIPC_HUMAN
	A*11:01	ASDPTVFHK	9	sp|P29597|TYK2_HUMAN
	A*11:01	LRVDPVNFK	9	sp|P69905|HBA_HUMAN
	A*11:01	KLAEHMFPK	9	sp|Q9UH62|ARMX3_HUMAN
	A*11:01	QSLEHSWIK	9	sp|O43293|DAPK3_HUMAN
	A*11:01	ALMGYATHK	9	sp|P09912|IFI6_HUMAN
	A*11:01	QVFNKLIRR	9	sp|Q7L1Q6|BZW1_HUMAN:sp|Q9Y6E2|BZW2_HUMAN
	A*11:01	FANIKLFNK	9	sp|P48200|IREB2_HUMAN
	A*11:01	SAMESFIEK	9	sp|Q92543|SNX19_HUMAN
	A*11:01	ATAGFTIGR	9	sp|Q93074|MED12_HUMAN
	A*11:01	AAATPAIKK	9	sp|Q9BTC0|DIDO1_HUMAN
	A*11:01	SALKAWGGK	9	sp|P04075|ALDOA_HUMAN
	A*11:01	SITGFFQRK	9	sp|Q15054|DPOD3_HUMAN
	A*11:01	ATAELIMSR	9	sp|Q9BVK8|TM147_HUMAN
	A*11:01	SVFKELLGK	9	sp|P98171|RHG04_HUMAN
	A*11:01	GTTEWFHLK	9	sp|Q70J99|UN13D_HUMAN
	A*11:01	HAIPIIKEK	9	sp|O00571|DDX3X_HUMAN
	A*11:01	AIMPYGVYK	9	sp|O95260|ATE1_HUMAN
	A*11:01	GVSAAFAVK	9	sp|Q7L1Q6|BZW1_HUMAN
	A*11:01	SVKEIYNEK	9	sp|P60228|EIF3E_HUMAN
	A*11:01	ATFSKHFYY	9	sp|Q9BZJ6|GPR63_HUMAN
	A*11:01	GTVKIWNMK	9	sp|Q2TAY7|SMU1_HUMAN
	A*11:01	STDNLLVNK	9	sp|Q86YC2|PALB2_HUMAN
	A*11:01	HISTPLVSK	9	sp|Q8N2H9|PELI3_HUMAN
	A*11:01	IIMTMIVHK	9	sp|O95864|FADS2_HUMAN
	A*11:01	HVMPYAANK	9	sp|Q12879|NMDE1_HUMAN
	A*11:01	AVIDVGINR	9	sp|P13995|MTDC_HUMAN
	A*11:01	AVMRSPIKR	9	sp|Q15751|HERC1_HUMAN
	A*11:01	GSDFKFYAK	9	sp|Q6PI26|SHQ1_HUMAN
	A*11:01	RIQINPQNK	9	sp|P61803|DAD1_HUMAN
	A*11:01	AVLHHLVNK	9	sp|Q96JM3|CHAP1_HUMAN
	A*11:01	AVTDAIMSR	9	sp|Q86TM6|SYVN1_HUMAN
	A*11:01	ATIKDVFGR	9	sp|Q9P2D0|IBTK_HUMAN
	A*11:01	QRDLWNIFK	9	sp|P14151|LYAM1_HUMAN
	A*11:01	KIIAPPERK	9	sp|P60709|ACTB_HUMAN:sp|P63261|ACTG_HUMAN:sp|P63267|ACTH_HUMAN:sp|P68032|ACTC_HUMAN:sp|P62736|ACTA_HUMAN:sp|Q562R1|ACTBL_HUMAN
	A*11:01	KVTDYIAEK	9	sp|Q9UPT5|EXOC7_HUMAN
	A*11:01	VIYQKPQLK	9	sp|Q14159|SPIDR_HUMAN
	A*11:01	ATNIDEIYK	9	sp|Q14683|SMC1A_HUMAN
	A*11:01	ATVAAILQH	9	sp|Q9Y4A0|JERKL_HUMAN
	A*11:01	GTQSKAFYK	9	sp|O15498|YKT6_HUMAN
	A*11:01	NGSPVLPDK	9	sp|Q8N6S5|AR6P6_HUMAN
	A*11:01	STNPFRPQK	9	sp|P63218|GBG5_HUMAN
	A*11:01	GAIKVFVNK	9	sp|Q5JSH3|WDR44_HUMAN
	A*11:01	LGSSKVLAK	9	sp|Q9NRZ7|PLCC_HUMAN
	A*11:01	STFRESFKK	9	sp|P23497|SP100_HUMAN
	A*11:01	SAAKTFITK	9	sp|Q8WWQ0|PHIP_HUMAN
	A*11:01	GQHTVLLVK	9	sp|P18754|RCC1_HUMAN
	A*11:01	TQNPRLFAK	9	sp|Q8IY37|DHX37_HUMAN
	A*11:01	ASYLLPGQK	9	sp|Q96EK7|F120B_HUMAN
	A*11:01	RTFQFQPSK	9	sp|Q8WTV0|SCRB1_HUMAN
	A*11:01	AGVSPFPPK	9	sp|P48634|PRC2A_HUMAN
	A*11:01	SVVQFKIKR	9	sp|P61956|SUMO2_HUMAN:sp|Q6EEV6|SUMO4_HUMAN:sp|P55854|SUMO3_HUMAN
	A*11:01	SGGPQIVKK	9	sp|Q14738|2A5D_HUMAN
	A*11:01	QIYSVVLKK	9	sp|P20592|MX2_HUMAN
	A*11:01	AVLLQWHEK	9	sp|Q9BPX5|ARP5L_HUMAN
	A*11:01	QQNSDWYLK	9	sp|P46940|IQGA1_HUMAN
	A*11:01	GVMVYGIKK	9	sp|P24539|AT5F1_HUMAN
	A*11:01	HLMQPVHNK	9	sp|O75319|DUS11_HUMAN
	A*11:01	SVILPILKK	9	sp|Q86VW0|SESD1_HUMAN
	A*11:01	ITYVHQHSR	9	sp|P33993|MCM7_HUMAN
	A*11:01	VVMRDPASK	9	sp|P22626|ROA2_HUMAN
	A*11:01	SLMPWFHGK	9	sp|P41240|CSK_HUMAN:sp|P42679|MATK_HUMAN
	A*11:01	ASFSKRIQK	9	sp|O75446|SAP30_HUMAN
	A*11:01	SSIQGQWPK	9	sp|Q4LE39|ARI4B_HUMAN
	A*11:01	VINFKKIYK	9	sp|Q9GZR7|DDX24_HUMAN
	A*11:01	SSVVPSVYK	9	sp|Q9HC44|GPBL1_HUMAN
	A*11:01	VVGPVGAGK	9	sp|O15439|MRP4_HUMAN:sp|O95255|MRP6_HUMAN
	A*11:01	ATLDVAVRR	9	sp|Q969S8|HDA10_HUMAN
	A*11:01	GTLDYILQR	9	sp|Q9C0B1|FTO_HUMAN
	A*11:01	AVDVSPLRR	9	sp|P46782|RS5_HUMAN
	A*11:01	ASTPPLPRR	9	sp|Q13415|ORC1_HUMAN
	A*11:01	AILPHVISR	9	sp|P42858|HD_HUMAN
	A*11:01	MQYALAVSK	9	sp|Q15269|PWP2_HUMAN
	A*11:01	ISMDIFVRK	9	sp|Q9H3R0|KDM4C_HUMAN
	A*11:01	KAFVGAFKK	9	sp|Q6ZNJ1|NBEL2_HUMAN
	A*11:01	TTITSHFAK	9	sp|P26358|DNMT1_HUMAN
	A*11:01	ATDYWTFRK	9	sp|Q9Y4A5|TRRAP_HUMAN
	A*11:01	ATVDIVQKK	9	sp|Q9Y6B7|AP4B1_HUMAN
	A*11:01	GTADFYTEH	9	sp|P27708|PYR1_HUMAN
	A*11:01	SVVPFVRVK	9	sp|Q53GS9|SNUT2_HUMAN
	A*11:01	KVYKLVIHK	9	sp|O75140|DEPD5_HUMAN
	A*11:01	VVAQEPLHR	9	sp|Q15029|U5S1_HUMAN
	A*11:01	SSNTFSIKK	9	sp|Q9Y6V7|DDX49_HUMAN
	A*11:01	AVMETLLQR	9	sp|Q99856|ARI3A_HUMAN
	A*11:01	SAYASHFNK	9	sp|Q6NUM6|TYW1B_HUMAN:sp|Q9NV66|TYW1_HUMAN
	A*11:01	SSLPRAFQK	9	sp|Q2KJY2|KI26B_HUMAN
	A*11:01	NTNIPIGNK	9	sp|Q70CQ2|UBP34_HUMAN
	A*11:01	SVMGVYVGK	9	sp|P43362|MAGA9_HUMAN
	A*11:01	ETFKSIMKK	9	sp|Q04206|TF65_HUMAN
	A*11:01	AIFQEAVHK	9	sp|Q14164|IKKE_HUMAN
	A*11:01	AQQKVTLPK	9	sp|P35250|RFC2_HUMAN
	A*11:01	SGDPNWFPK	9	sp|P37802|TAGL2_HUMAN
	A*11:01	SVFRAHVKH	9	sp|P62917|RL8_HUMAN
	A*11:01	ATYILEAGK	9	sp|Q9UBI1|COMD3_HUMAN
	A*11:01	TVDPKYHPK	9	sp|Q00341|VIGLN_HUMAN
	A*11:01	RVSEVLQNR	9	sp|O75354|ENTP6_HUMAN
	A*11:01	LSNIFVIGK	9	sp|P62701|RS4X_HUMAN
	A*11:01	NTITPVVGK	9	sp|Q9HCK8|CHD8_HUMAN
	A*11:01	RIGNFIVKK	9	sp|Q00796|DHSO_HUMAN
	A*11:01	ATLLIFANK	9	sp|P36404|ARL2_HUMAN
	A*11:01	ATIKMTVER	9	sp|P42226|STAT6_HUMAN
	A*11:01	KVYLQNEYK	9	sp|P42704|LPPRC_HUMAN
	A*11:01	SAIDKMTKK	9	sp|P35221|CTNA1_HUMAN
	A*11:01	GTYHGMTLK	9	sp|Q6P1J9|CDC73_HUMAN
	A*11:01	ATSLGHFTK	9	sp|Q9H4A3|WNK1_HUMAN
	A*11:01	RIVFPSRAK	9	sp|Q92616|GCN1_HUMAN
	A*11:01	AALAKAIEK	9	sp|P10644|KAP0_HUMAN
	A*11:01	SVSTFLKKK	9	sp|Q8IY21|DDX60_HUMAN
	A*11:01	KTSNLLLSH	9	sp|Q9UQ88|CD11A_HUMAN
	A*11:01	RAVHLQLFK	9	sp|Q8IV53|DEN1C_HUMAN
	A*11:01	LAMEEIYQK	9	sp|Q8NHH9|ATLA2_HUMAN
	A*11:01	ATATELTTK	9	sp|Q9UHC7|MKRN1_HUMAN:sp|Q13434|MKRN4_HUMAN
	A*11:01	VSYNVTHLY	9	sp|Q9H3S1|SEM4A_HUMAN
	A*11:01	VVNSYPLAH	9	sp|Q9UHI6|DDX20_HUMAN
	A*11:01	SAISSPLTK	9	sp|Q12802|AKP13_HUMAN
	A*11:01	KMYEEFLSK	9	sp|P10644|KAP0_HUMAN:sp|P31321|KAP1_HUMAN
	A*11:01	SSVGSVITK	9	sp|P55327|TPD52_HUMAN
	A*11:01	HTANIFSVK	9	sp|Q8N5D0|WDTC1_HUMAN
	A*11:01	AIVTKYITK	9	sp|P10155|RO60_HUMAN
	A*11:01	SVQVFGRKK	9	sp|P62249|RS16_HUMAN
	A*11:01	SQAEAFLKK	9	sp|P53804|TTC3_HUMAN
	A*11:01	SVYYPQVRK	9	sp|O94915|FRYL_HUMAN
	A*11:01	QISEVVVVK	9	sp|Q14011|CIRBP_HUMAN
	A*11:01	NTDDPLIFK	9	sp|P00813|ADA_HUMAN
	A*11:01	AVAQFKKYK	9	sp|Q7Z392|TPC11_HUMAN
	A*11:01	ATAMGAFVR	9	sp|A6NFY7|SDHF1_HUMAN
	A*11:01	STITKIHSK	9	sp|Q93073|SBP2L_HUMAN
	A*11:01	SILSHIHKR	9	sp|Q9HBH9|MKNK2_HUMAN
	A*11:01	ASVKAIFSK	9	sp|Q9NTI5|PDS5B_HUMAN
	A*11:01	RVLDALVAR	9	sp|Q8IUR0|TPPC5_HUMAN
	A*11:01	AAISLAFSK	9	sp|P11388|TOP2A_HUMAN
	A*11:01	GGYKEFFMK	9	sp|P30304|MPIP1_HUMAN
	A*11:01	ASDLLEVHK	9	sp|Q7L7X3|TAOK1_HUMAN:sp|Q9UL54|TAOK2_HUMAN
	A*11:01	AVGDTPIMK	9	sp|O94817|ATG12_HUMAN
	A*11:01	GGYGPIDYK	9	sp|Q9P0J0|NDUAD_HUMAN
	A*11:01	GAFYKGFVK	9	sp|P51116|FXR2_HUMAN
	A*11:01	RTNIFQIQR	9	sp|Q7Z6Z7|HUWE1_HUMAN
	A*11:01	SSSGHPTFK	9	sp|Q8WVD3|RN138_HUMAN
	A*11:01	SSLPTVIMR	9	sp|Q12802|AKP13_HUMAN
	A*11:01	QINLWKIYK	9	sp|Q03989|ARI5A_HUMAN
	A*11:01	AVFGVPASK	9	sp|Q2M2I8|AAK1_HUMAN
	A*11:01	SAITGPVAK	9	sp|P62829|RL23_HUMAN
	A*11:01	NTAVPLPGY	9	sp|Q7Z7F0|K0907_HUMAN
	A*11:01	STTRMVLPR	9	sp|Q99627|CSN8_HUMAN
	A*11:01	ATIEKIRTK	9	sp|Q8IXI1|MIRO2_HUMAN
	A*11:01	KTETNVYFK	9	sp|Q9NQ55|SSF1_HUMAN
	A*11:01	SVSGHLLAH	9	sp|Q13472|TOP3A_HUMAN
	A*11:01	TTSVITIVK	9	sp|O60675|MAFK_HUMAN
	A*11:01	VGYWLSEKK	9	sp|Q13572|ITPK1_HUMAN
	A*11:01	ATSPIIIHR	9	sp|Q9UBD5|ORC3_HUMAN
	A*11:01	HSLSPGPSK	9	sp|P11309|PIM1_HUMAN
	A*11:01	AVFSKSVQK	9	sp|P38398|BRCA1_HUMAN
	A*11:01	ATIIDILTK	9	sp|P04083|ANXA1_HUMAN
	A*11:01	RVLEAIQKK	9	sp|Q96ST3|SIN3A_HUMAN
	A*11:01	VMAPRTLIL	9	sp|P30510|1C14_HUMAN:sp|Q9TNN7|1C05_HUMAN:sp|P30508|1C12_HUMAN:sp|P30505|1C08_HUMAN
	A*11:01	VMAPRTLLL	9	sp|P13746|1A11_HUMAN:sp|P04439|1A03_HUMAN:sp|P16188|1A30_HUMAN:sp|Q07000|1C15_HUMAN
	A*11:01	ATNGAKFLK	9	sp|Q8TB22|SPT20_HUMAN
	A*11:01	GTVYFKGGK	9	sp|Q13451|FKBP5_HUMAN
	A*11:01	AMNHPGHLK	9	sp|P00374|DYR_HUMAN
	A*11:01	GTLQHAFLR	9	sp|Q969V3|NCLN_HUMAN
	A*11:01	GTIIHVKGK	9	sp|P10747|CD28_HUMAN
	A*11:01	RVYNIYIRR	9	sp|Q8IZF4|AGRG5_HUMAN
	A*11:01	SVFTSVRQK	9	sp|P51532|SMCA4_HUMAN
	A*11:01	KQNLVIMGK	9	sp|P00374|DYR_HUMAN
	A*11:01	TSFLEKKVK	9	sp|P60900|PSA6_HUMAN
	A*11:01	KTLYTLVTK	9	sp|O60287|NPA1P_HUMAN
	A*11:01	IVMEPFFKR	9	sp|O15228|GNPAT_HUMAN
	A*11:01	SVFAGVGER	9	sp|P06576|ATPB_HUMAN
	A*11:01	VLLEHSVKK	9	sp|Q9UJX4|APC5_HUMAN
	A*11:01	ATHPTWALK	9	sp|Q15155|NOMO1_HUMAN:sp|P69849|NOMO3_HUMAN:sp|Q5JPE7|NOMO2_HUMAN
	A*11:01	SVESIISPK	9	sp|O60216|RAD21_HUMAN
	A*11:01	SSLSRPWEK	9	sp|Q53GL0|PKHO1_HUMAN
	A*11:01	GTTHNFLYK	9	sp|Q9UP65|PA24C_HUMAN
	A*11:01	AMIENFNAK	9	sp|Q9BSU3|NAA11_HUMAN:sp|P41227|NAA10_HUMAN
	A*11:01	AVNLADPYR	9	sp|P17275|JUNB_HUMAN
	A*11:01	SSLQEVYHK	9	sp|P28066|PSA5_HUMAN
	A*11:01	MLYDYVERK	9	sp|Q15054|DPOD3_HUMAN
	A*11:01	AGMALGIQK	9	sp|O95070|YIF1A_HUMAN
	A*11:01	SSSPVNVKK	9	sp|Q00839|HNRPU_HUMAN
	A*11:01	ETFLLPHLK	9	sp|Q9H8H0|NOL11_HUMAN
	A*11:01	ASLQSVVHK	9	sp|Q15024|EXOS7_HUMAN
	A*11:01	VGVYRPPPK	9	sp|P22087|FBRL_HUMAN
	A*11:01	SQGPISKPK	9	sp|P25440|BRD2_HUMAN
	A*11:01	GTWIYSVNK	9	sp|P98170|XIAP_HUMAN
	A*11:01	VVTKIFQKK	9	sp|Q6DN90|IQEC1_HUMAN:sp|Q5JU85|IQEC2_HUMAN
	A*11:01	ATATMSLGK	9	sp|Q14213|IL27B_HUMAN
	A*11:01	KLAVLKYYK	9	sp|P62979|RS27A_HUMAN
	A*11:01	ATLQEALAH	9	sp|Q14980|NUMA1_HUMAN
	A*11:01	ATTSLSLRR	9	sp|Q15477|SKIV2_HUMAN
	A*11:01	AAPLRLIAA	9	sp|Q9NU22|MDN1_HUMAN
	A*11:01	GTQPYFFNK	9	sp|O75431|MTX2_HUMAN
	A*11:01	ASFPVGSKK	9	sp|Q86UE4|LYRIC_HUMAN
	A*11:01	SVVGLFLRH	9	sp|Q9UJX4|APC5_HUMAN
	A*11:01	KTFPYQHRY	9	sp|Q8NI27|THOC2_HUMAN
	A*11:01	GTLEQWIEK	9	sp|P19525|E2AK2_HUMAN
	A*11:01	AVLHTVLLH	9	sp|Q9BSB4|ATGA1_HUMAN
	A*11:01	TSMSKMFVK	9	sp|P16615|AT2A2_HUMAN
	A*11:01	GQFGLSSRK	9	sp|Q7Z2Z1|TICRR_HUMAN
	A*11:01	QTLSPQMWK	9	sp|Q8WU79|SMAP2_HUMAN
	A*11:01	GTLSSWNLK	9	sp|Q8WTZ4|CA5BL_HUMAN
	A*11:01	GVSSVIHPK	9	sp|P36551|HEM6_HUMAN
	A*11:01	IVSQVKVPK	9	sp|P22314|UBA1_HUMAN
	A*11:01	ITHAVVIKK	9	sp|Q99613|EIF3C_HUMAN:sp|B5ME19|EIFCL_HUMAN
	A*11:01	SVYFPTLRH	9	sp|A6NIE6|RN3P2_HUMAN:sp|Q9NYV6|RRN3_HUMAN
	A*11:01	AAMLMPHQK	9	sp|Q9BT78|CSN4_HUMAN
	A*11:01	IVDEGHRMK	9	sp|P51531|SMCA2_HUMAN:sp|P51532|SMCA4_HUMAN
	A*11:01	ATATVYFKR	9	sp|P24863|CCNC_HUMAN
	A*11:01	TVEMPLPKK	9	sp|P12270|TPR_HUMAN
	A*11:01	SVMRLTISY	9	sp|Q16665|HIF1A_HUMAN
	A*11:01	AVLDFVKQK	9	sp|Q96II8|LRCH3_HUMAN
	A*11:01	TQNLEPLLK	9	sp|Q9NX61|T161A_HUMAN
	A*11:01	RTNSPGFQK	9	sp|Q5T8P6|RBM26_HUMAN
	A*11:01	SSIFVAPRK	9	sp|Q8IUK8|CBLN2_HUMAN
	A*11:01	GQSVYMHLK	9	sp|Q92995|UBP13_HUMAN
	A*11:01	LTYEFVKQK	9	sp|Q9Y5V3|MAGD1_HUMAN
	A*11:01	VVVQFAIHR	9	sp|O95870|ABHGA_HUMAN
	A*11:01	ATFTNVFGK	9	sp|Q8IWZ3|ANKH1_HUMAN
	A*11:01	TAFENAYLK	9	sp|Q13315|ATM_HUMAN
	A*11:01	KVQSKVNLK	9	sp|Q14204|DYHC1_HUMAN
	A*11:01	RSHSVFNIK	9	sp|Q02241|KIF23_HUMAN
	A*11:01	NIAEALVSK	9	sp|Q7KZF4|SND1_HUMAN
	A*11:01	YSFSYKHLK	9	sp|P56134|ATPK_HUMAN
	A*11:01	GVHGGILNK	9
	A*11:01	GVHGGLINK	9	sp|P07737|PROF1_HUMAN
	A*11:01	STLNVGVNK	9	sp|Q8NDL9|CBPC5_HUMAN
	A*11:01	SAAAALVLK	9	sp|Q9Y490|TLN1_HUMAN
	A*11:01	KTQEPFSVR	9	sp|O60942|MCE1_HUMAN
	A*11:01	RLFLLTVHK	9	sp|Q06187|BTK_HUMAN
	A*11:01	SVQAVLVGK	9	sp|O75592|MYCB2_HUMAN
	A*11:01	ATVLFGIAR	9	sp|O15439|MRP4_HUMAN
	A*11:01	SVSNVVITK	9	sp|P42566|EPS15_HUMAN
	A*11:01	TSANVTIRK	9	sp|Q8WWK9|CKAP2_HUMAN
	A*11:01	TQATIYVHK	9	sp|Q86UV5|UBP48_HUMAN
	A*11:01	SVYQDTWMK	9	sp|Q96RQ1|ERGI2_HUMAN
	A*11:01	KVSDLTIPK	9	sp|Q9H7P9|PKHG2_HUMAN
	A*11:01	SVLNLVIVK	9	sp|P62753|RS6_HUMAN
	A*11:01	SIAAAVAPK	9	sp|Q7L590|MCM10_HUMAN
	A*11:01	VSMPSKYRK	9	sp|Q8N9N8|EIF1A_HUMAN
	A*11:01	STVNKWTLK	9	sp|Q8TAF3|WDR48_HUMAN
	A*11:01	SVNGKVLSK	9	sp|Q15155|NOMO1_HUMAN:sp|P69849|NOMO3_HUMAN:sp|Q5JPE7|NOMO2_HUMAN
	A*11:01	HVFDKAKFK	9	sp|Q9BVW5|TIPIN_HUMAN
	A*11:01	ATQYNHDMK	9	sp|Q9Y2D8|ADIP_HUMAN
	A*11:01	ATVKVPFLK	9	sp|Q9UIL8|PHF11_HUMAN
	A*11:01	SMFGASRKK	9	sp|Q9NZN8|CNOT2_HUMAN
	A*11:01	TQMTLTFQK	9	sp|Q8WVM0|TFB1M_HUMAN
	A*11:01	ATLPRNFHY	9	sp|O60716|CTND1_HUMAN
	A*11:01	SVLDSFLKY	9	sp|Q96JI7|SPTCS_HUMAN
	A*11:01	ASQNKEFLK	9	sp|Q8IY63|AMOL1_HUMAN
	A*11:01	AQTGTRWNK	9	sp|Q9BZL1|UBL5_HUMAN
	A*11:01	ASEVLKHLK	9	sp|Q9UJX4|APC5_HUMAN
	A*11:01	VTNQTLDVK	9	sp|Q9UIQ6|LCAP_HUMAN
	A*11:01	LVANFFPKK	9	sp|P61289|PSME3_HUMAN
	A*11:01	AMYPDYFAK	9	sp|Q9Y6M9|NDUB9_HUMAN
	A*11:01	ATFQRYQGK	9	sp|Q9BQ52|RNZ2_HUMAN
	A*11:01	AVYEHWVPR	9	sp|O60701|UGDH_HUMAN
	A*11:01	ATLTKDVPK	9	sp|Q674X7|KAZRN_HUMAN
	A*11:01	VISPPTVPK	9	sp|Q9H9Y6|RPA2_HUMAN
	A*11:01	SSDVPGVPK	9	sp|Q03060|CREM_HUMAN
	A*11:01	RTNWPNTGK	9	sp|Q6NUQ1|RINT1_HUMAN
	A*11:01	VVDQPLPVR	9	sp|P49327|FAS_HUMAN
	A*11:01	SYQVASTLK	9	sp|Q96DE5|APC16_HUMAN
	A*11:01	ELVSITANK	9	sp|P34897|GLYM_HUMAN
	A*11:01	SVITIVKSK	9	sp|O15525|MAFG_HUMAN
	A*11:01	KTFPNTIEH	9	sp|Q9NUA8|ZBT40_HUMAN
	A*11:01	EVYNEFVRK	9	sp|Q13206|DDX10_HUMAN
	A*11:01	SFEDAKEAL	9	sp|P19338|NUCL_HUMAN
	A*11:01	SAPKPGPLK	9	sp|Q14008|CKAP5_HUMAN
	A*11:01	ASVYQPLKK	9	sp|Q8N5G2|MACOI_HUMAN
	A*11:01	ASIISIHPK	9	sp|Q13530|SERC3_HUMAN
	A*11:01	ATSAPLVSR	9	sp|Q9HCU4|CELR2_HUMAN:sp|Q9NYQ6|CELR1_HUMAN:sp|Q9NYQ7|CELR3_HUMAN
	A*11:01	EVFDKFSNK	9	sp|Q8TEM1|PO210_HUMAN
	A*11:01	GVIHIYVDK	9	sp|Q14498|RBM39_HUMAN
	A*11:01	SVSKLSTPK	9	sp|Q9Y2K1|ZBTB1_HUMAN
	A*11:01	VVAVLLTKK	9	sp|P49327|FAS_HUMAN
	A*11:01	SALDYNEAK	9	sp|P16615|AT2A2_HUMAN:sp|Q93084|AT2A3_HUMAN
	A*11:01	GVIEASINH	9	sp|O43242|PSMD3_HUMAN
	A*11:01	HTLDVFKRK	9	sp|O95985|TOP3B_HUMAN
	A*11:01	RTIFPLFMK	9	sp|Q8WYA6|CTBL1_HUMAN
	A*11:01	AQFIPKFFK	9	sp|Q9BZZ5|API5_HUMAN
	A*11:01	GVAHIIDPK	9	sp|Q14204|DYHC1_HUMAN
	A*11:01	GTLNQPLTK	9	sp|Q15650|TRIP4_HUMAN
	A*11:01	SAVDPVQMK	9	sp|Q96TA2|YMEL1_HUMAN
	A*11:01	SVLWPWINR	9	sp|P51617|IRAK1_HUMAN
	A*11:01	KTFNSPNLK	9	sp|Q9Y6N7|ROBO1_HUMAN
	A*11:01	ASFDIPKEK	9	sp|Q6R327|RICTR_HUMAN
	A*11:01	TTDRYIQQK	9	sp|O94776|MTA2_HUMAN
	A*11:01	ETQPPVALK	9	sp|Q8NC51|PAIRB_HUMAN
	A*11:01	AVGNIKVTK	9	sp|Q9NVP1|DDX18_HUMAN
	A*11:01	STISEVLGR	9	sp|Q9P243|ZFAT_HUMAN
	A*11:01	SIYNGDMEK	9	sp|Q12983|BNIP3_HUMAN
	A*11:01	SSQPYVLRY	9	sp|Q13325|IFIT5_HUMAN
	A*11:01	ATPSSSLPK	9	sp|P12270|TPR_HUMAN
	A*11:01	IVAGTLTNK	9	sp|O75251|NDUS7_HUMAN
	A*11:01	MILPLPLRK	9	sp|Q96AQ1|CC74A_HUMAN
	A*11:01	ATSVITIVK	9	sp|O15525|MAFG_HUMAN
	A*11:01	SVGSVITKK	9	sp|P55327|TPD52_HUMAN
	A*11:01	SVNELLNHK	9	sp|Q13129|RLF_HUMAN
	A*11:01	RTAHVILRY	9	sp|Q9UKV5|AMFR_HUMAN
	A*11:01	RTTHNIIEK	9	sp|Q12772|SRBP2_HUMAN
	A*11:01	ASDAAAFLK	9	sp|P42566|EPS15_HUMAN
	A*11:01	AVIENLPKK	9	sp|Q13206|DDX10_HUMAN
	A*11:01	LVMEGHLFK	9	sp|Q15027|ACAP1_HUMAN
	A*11:01	SVAEHPLSR	9	sp|O60287|NPA1P_HUMAN
	A*11:01	SVLDYFSER	9	sp|O75586|MED6_HUMAN
	A*11:01	GSWASLVQK	9	sp|O60885|BRD4_HUMAN
	A*11:01	SVSEGRWIK	9	sp|Q9Y263|PLAP_HUMAN
	A*11:01	SVVPSVILK	9	sp|Q13415|ORC1_HUMAN
	A*11:01	ATLTNILEH	9	sp|Q86WI3|NLRC5_HUMAN
	A*11:01	TAHHLGLLK	9	sp|Q9Y295|DRG1_HUMAN
	A*11:01	ASSLVDTPK	9	sp|Q9NVH2|INT7_HUMAN
	A*11:01	ATLNVSTTR	9	sp|Q9NXR5|ANR10_HUMAN
	A*11:01	SVPSTPIAH	9	sp|Q9NXR1|NDE1_HUMAN
	A*11:01	GVFKETKQK	9	sp|Q9HCL2|GPAT1_HUMAN
	A*11:01	AGLQFPVGR	9	sp|Q96KK5|H2A1H_HUMAN:sp|Q99878|H2A1J_HUMAN:sp|Q16777|H2A2C_HUMAN:sp|Q6FI13|H2A2A_HUMAN:sp|P0C0S8|H2A1_HUMAN:sp|P0C0S5|H2AZ_HUMAN:sp|Q71UI9|H2AV_HUMAN
	A*11:01	RIQQIIEGK	9	sp|O60313|OPA1_HUMAN
	A*11:01	SAFYVPFAK	9	sp|Q9H6V9|LDAH_HUMAN
	A*11:01	VTYNYPVHY	9	sp|Q9NV96|CC50A_HUMAN
	A*11:01	VSPVVRVAV	9	sp|P13639|EF2_HUMAN
	A*11:01	AAFVPLLLK	9	sp|Q15021|CND1_HUMAN
	A*11:01	AAGPPGPFR	9	sp|Q6PCT2|FXL19_HUMAN
	A*11:01	ASNPLLLKR	9	sp|P49137|MAPK2_HUMAN
	A*11:01	RAYFETEKK	9	sp|P15170|ERF3A_HUMAN
	A*11:01	RIIEPLTSR	9	sp|P35249|RFC4_HUMAN
	A*11:01	SSFQNITEK	9	sp|Q96L33|RHOV_HUMAN
	A*11:01	AGISFIIKR	9	sp|P78347|GTF2I_HUMAN
	A*11:01	VVYAPLSKK	9	sp|Q9NRZ9|HELLS_HUMAN
	A*11:01	LTFTGFFHK	9	sp|Q15022|SUZ12_HUMAN
	A*11:01	RSVSSSSYR	9	sp|P08670|VIME_HUMAN
	A*11:01	AGYVTHLMK	9	sp|P08708|RS17_HUMAN
	A*11:01	ITNPLWVTK	9	sp|Q9H2D1|MFTC_HUMAN
	A*11:01	GQSDIAITK	9	sp|P33991|MCM4_HUMAN
	A*11:01	QVNDLFSRK	9	sp|P78347|GTF2I_HUMAN:sp|Q86UP8|GTD2A_HUMAN:sp|Q6EKJ0|GTD2B_HUMAN
	A*11:01	KITDFLQTK	9	sp|Q17RP2|TIGD6_HUMAN
	A*11:01	SSQSLSFPK	9	sp|Q9UPZ3|HPS5_HUMAN
	A*11:01	AMIEVNINK	9	sp|P04035|HMDH_HUMAN
	A*11:01	ATPKKTVPK	9	sp|Q14978|NOLC1_HUMAN
	A*11:01	GSALNVIKK	9	sp|Q9UMZ2|SYNRG_HUMAN
	A*11:01	VTNDFVMLK	9	sp|P39023|RL3_HUMAN
	A*11:01	GSYHPGVFR	9	sp|C9J798|RAS4B_HUMAN:sp|O43374|RASL2_HUMAN
	A*11:01	STLHHVLQR	9	sp|O00764|PDXK_HUMAN
	A*11:01	ASQKYVLRR	9	sp|Q9Y5Q9|TF3C3_HUMAN
	A*11:01	FPSIVGRPR	9	sp|P60709|ACTB_HUMAN:sp|P63261|ACTG_HUMAN:sp|P63267|ACTH_HUMAN:sp|P68032|ACTC_HUMAN:sp|P62736|ACTA_HUMAN:sp|Q6S8J3|POTEE_HUMAN:sp|A5A3E0|POTEF_HUMAN:sp|P0CG38|POTEI_HUMAN
	A*11:01	YTRYKIVQK	9	sp|Q8N682|DRAM1_HUMAN
	A*11:01	RVFRNQLPR	9	sp|Q16342|PDCD2_HUMAN
	A*11:01	HVAEFELPK	9	sp|P78318|IGBP1_HUMAN
	A*11:01	MVISIPIKK	9	sp|Q9H777|RNZ1_HUMAN
	A*11:01	SVIDSVTKK	9	sp|Q9NZJ4|SACS_HUMAN
	A*11:01	STLMSLPTK	9	sp|A8MVU1|NCF1C_HUMAN
	A*11:01	SVLEVHIRR	9	sp|Q709C8|VP13C_HUMAN
	A*11:01	GTAQLTLLH	9	sp|Q2VPB7|AP5B1_HUMAN
	A*11:01	AVMPDGQFK	9	sp|Q06830|PRDX1_HUMAN
	A*11:01	SAAKAVKPK	9	sp|P16403|H12_HUMAN
	A*11:01	SMNANTITK	9	sp|O43290|SNUT1_HUMAN
	A*11:01	ASIPHVIAR	9	sp|Q9H981|ARP8_HUMAN
	A*11:01	ATISITLRR	9	sp|Q9NWX6|THG1_HUMAN
	A*11:01	ATFHTPFSH	9	sp|O75521|ECI2_HUMAN
	A*11:01	SVVTVAHLR	9	sp|Q9H4P4|RNF41_HUMAN
	A*11:01	AQYWKRNNK	9	sp|Q9HCN4|GPN1_HUMAN
	A*11:01	ILYPVIFHK	9	sp|Q92966|SNPC3_HUMAN
	A*11:01	KTLPQMFTK	9	sp|O95486|SC24A_HUMAN
	A*11:01	RTFGHLLRY	9	sp|Q13200|PSMD2_HUMAN
	A*11:01	VTGPLVLNR	9	sp|Q02878|RL6_HUMAN
	A*11:01	AQFRQPLKK	9	sp|Q5VZ89|DEN4C_HUMAN
	A*11:01	IVSAPVPKK	9	sp|P15880|RS2_HUMAN
	A*11:01	VVADHFVFK	9	sp|Q96MH6|TMM68_HUMAN
	A*11:01	NTMNITISK	9	sp|Q709C8|VP13C_HUMAN
	A*11:01	ATSNFARVK	9	sp|Q8NF50|DOCK8_HUMAN
	A*11:01	SVYSPVKKK	9	sp|O15504|NUPL2_HUMAN
	A*11:01	AVIWPQYVK	9	sp|Q9H3K2|GHITM_HUMAN
	A*11:01	STTRLYLRK	9	sp|Q06609|RAD51_HUMAN
	A*11:01	RIMENVFQH	9	sp|Q5VYS8|TUT7_HUMAN
	A*11:01	ASQGFRFLR	9	sp|Q9H992|MARH7_HUMAN
	A*11:01	ATQAHSLSY	9	sp|Q9Y2P8|RCL1_HUMAN
	A*11:01	GASDVVLYK	9	sp|Q9NSD9|SYFB_HUMAN
	A*11:01	KIMKDILEK	9	sp|P07900|HS90A_HUMAN
	A*11:01	SQLGIFISK	9	sp|Q5EBL8|PDZ11_HUMAN
	A*11:01	SVMGVTVSR	9	sp|Q9P265|DIP2B_HUMAN
	A*11:01	YRPGTVALR	9	sp|Q71DI3|H32_HUMAN:sp|P68431|H31_HUMAN:sp|P84243|H33_HUMAN
	A*11:01	SLTPVTPQK	9	sp|Q15329|E2F5_HUMAN
	A*11:01	SVGMYLISK	9	sp|P08243|ASNS_HUMAN
	A*11:01	AVFHAPKRK	9	sp|Q8NCE0|SEN2_HUMAN
	A*11:01	SVSDQFYRY	9	sp|P55010|IF5_HUMAN
	A*11:01	QVAPPVLKR	9	sp|Q8N766|EMC1_HUMAN
	A*11:01	STAKIQIVR	9	sp|P29728|OAS2_HUMAN
	A*11:01	HAVGIVVNK	9	sp|P46778|RL21_HUMAN
	A*11:01	SVFSKYFER	9	sp|O95786|DDX58_HUMAN
	A*11:01	KVYGPGVAK	9	sp|P21333|FLNA_HUMAN
	A*11:01	SALTKLLTK	9	sp|Q7Z6Z7|HUWE1_HUMAN
	A*11:01	KLISTLIYK	9	sp|O14980|XPO1_HUMAN
	A*11:01	TSQWPLLLK	9	sp|O60832|DKC1_HUMAN
	A*11:01	GTFGGLGSK	9	sp|Q09666|AHNK_HUMAN
	A*11:01	AAFGGTFKK	9	sp|P55058|PLTP_HUMAN
	A*11:01	SIIKDYFHR	9	sp|P50440|GATM_HUMAN
	A*11:01	QTAQIFFTK	9	sp|Q8NCJ5|SPRY3_HUMAN
	A*11:01	TVHPKFHYK	9	sp|Q9NW82|WDR70_HUMAN
	A*11:01	SALNFPFAR	9	sp|O60307|MAST3_HUMAN
	A*11:01	KTFEDNIRK	9	sp|Q9BZJ0|CRNL1_HUMAN
	A*11:01	TTEKIFEEK	9	sp|A4D1U4|LCHN_HUMAN
	A*11:01	GTAKVDFLK	9	sp|Q9P2J5|SYLC_HUMAN
	A*11:01	VLYRHMQAK	9	sp|P51532|SMCA4_HUMAN
	A*11:01	SIQKPYNQK	9	sp|P23634|AT2B4_HUMAN
	A*11:01	STQKEFEVK	9	sp|Q9GZR7|DDX24_HUMAN
	A*11:01	KSMSFPTGK	9	sp|Q01780|EXOSX_HUMAN
	A*11:01	STLTGVWKK	9	sp|Q96MW7|TIGD1_HUMAN
	A*11:01	KTEDVSFMK	9	sp|Q9BZR9|TRIM8_HUMAN
	A*11:01	KTTTTIIPK	9	sp|Q8N1G1|REXO1_HUMAN
	A*11:01	SVQGFFLNH	9	sp|Q8N4Q0|ZADH2_HUMAN
	A*11:01	KVWDVRVNK	9	sp|Q8TC44|POC1B_HUMAN
	A*11:01	HMAEKMPAK	9	sp|Q9P0W5|SCHI1_HUMAN
	A*11:01	ASSKLAIMK	9	sp|P35251|RFC1_HUMAN
	A*11:01	HVYRERFPK	9	sp|O60307|MAST3_HUMAN
	A*11:01	RLNKAVWAK	9	sp|P62899|RL31_HUMAN
	A*11:01	SVLNFATNR	9	sp|Q8TEM1|PO210_HUMAN
	A*11:01	ITQGTPLKY	9	sp|Q9Y618|NCOR2_HUMAN
	A*11:01	SIFHQKAEK	9	sp|O75962|TRIO_HUMAN
	A*11:01	GVMDYYLKY	9	sp|O95365|ZBT7A_HUMAN
	A*11:01	GTFLEGVAK	9	sp|Q86Y39|NDUAB_HUMAN
	A*11:01	RVQKKTFTK	9	sp|Q9UPN3|MACF1_HUMAN:sp|Q15149|PLEC_HUMAN
	A*11:01	GTTYLDTAK	9	sp|Q9UL03|INT6_HUMAN
	A*11:01	VTFGVILKK	9	sp|Q7L590|MCM10_HUMAN
	A*11:01	VQGVISVPK	9	sp|Q8IVS8|GLCTK_HUMAN
	A*11:01	RALNITIHK	9	sp|Q2KHT3|CL16A_HUMAN
	A*11:01	KTIVFVETK	9	sp|P17844|DDX5_HUMAN
	A*11:01	ATFTVMGLK	9	sp|O43808|PM34_HUMAN
	A*11:01	VTSTFIIEK	9	sp|P51692|STA5B_HUMAN:sp|P42229|STA5A_HUMAN
	A*11:01	ASVVLVIGK	9	sp|Q9H5I5|PIEZ2_HUMAN
	A*11:01	TVLHEVFQK	9	sp|P51530|DNA2_HUMAN
	A*11:01	ASDPHIIIK	9	sp|Q9ULH0|KDIS_HUMAN
	A*11:01	RLVQFHFTK	9	sp|Q86YD1|PTOV1_HUMAN
	A*11:01	GTFNRAMLR	9	sp|Q14204|DYHC1_HUMAN
	A*11:01	GTYQDRLTK	9	sp|Q96HR3|MED30_HUMAN
	A*11:01	SIMKWNRER	9	sp|Q9P0J0|NDUAD_HUMAN
	A*11:01	SQDPDVHFK	9	sp|Q00610|CLH1_HUMAN
	A*11:01	SSFGNMMSK	9	sp|Q8TE04|PANK1_HUMAN
	A*11:01	RVGDVYIPR	9	sp|Q01130|SRSF2_HUMAN:sp|Q9BRL6|SRSF8_HUMAN
	A*11:01	ASTTVLALK	9	sp|Q6ZS81|WDFY4_HUMAN
	A*11:01	SSYISYQQK	9	sp|Q8TCZ2|C99L2_HUMAN
	A*11:01	SVNSKLSIK	9	sp|Q9NUQ2|PLCE_HUMAN
	A*11:01	GTQRFELHK	9	sp|Q86TA1|MOB3B_HUMAN:sp|Q96BX8|MOB3A_HUMAN
	A*11:01	KTAGINVRK	9	sp|P50991|TCPD_HUMAN
	A*11:01	SSAEAKFVK	9	sp|Q7Z4H3|HDDC2_HUMAN
	A*11:01	GTIKDIVTR	9	sp|P41252|SYIC_HUMAN
	A*11:01	VVLKFENGK	9	sp|O00469|PLOD2_HUMAN
	A*11:01	GTSSVIVSR	9	sp|Q9UKB1|FBW1B_HUMAN
	A*11:01	RIIDSKFLK	9	sp|Q12802|AKP13_HUMAN
	A*11:01	ILFGKKYEK	9	sp|O15439|MRP4_HUMAN
	A*11:01	VVDPIQSVK	9	sp|O00487|PSDE_HUMAN
	A*11:01	HTSQVLVDK	9	sp|P27708|PYR1_HUMAN
	A*11:01	GSLFLQTPK	9	sp|P07195|LDHB_HUMAN
	A*11:01	TTIAVEVKK	9	sp|Q00341|VIGLN_HUMAN
	A*11:01	SSLDVSLQK	9	sp|Q9HC77|CENPJ_HUMAN
	A*11:01	SVINVFVGR	9	sp|Q5SYE7|NHSL1_HUMAN
	A*11:01	VAFKMAVKK	9	sp|Q504Q3|PAN2_HUMAN
	A*11:01	AASQILILK	9	sp|O15439|MRP4_HUMAN
	A*11:01	RSGAPMIKK	9	sp|Q5UIP0|RIF1_HUMAN
	A*11:01	GQSPFQQRK	9	sp|P43250|GRK6_HUMAN
	A*11:01	GILGKSMPK	9	sp|Q93075|TATD2_HUMAN
	A*11:01	KTSQIFLAK	9	sp|Q9UPN3|MACF1_HUMAN
	A*11:01	GIADFVLKY	9	sp|Q96EX2|RNFT2_HUMAN
	A*11:01	GVGEVLHVK	9	sp|Q99941|ATF6B_HUMAN
	A*11:01	GIYVKSVVK	9	sp|P55196|AFAD_HUMAN
	A*11:01	LINAFHTPK	9	sp|Q96TA2|YMEL1_HUMAN
	A*11:01	TSFSEALLK	9	sp|Q12905|ILF2_HUMAN
	A*11:01	KQQTIPLKK	9	sp|Q96CS2|HAUS1_HUMAN
	A*11:01	STNNWVLIK	9	sp|O14617|AP3D1_HUMAN
	A*11:01	TVDLPKSPK	9	sp|Q8N1K5|THMS1_HUMAN
	A*11:01	GVLGSFIHR	9	sp|Q96AX1|VP33A_HUMAN
	A*11:01	AQWEDVVQK	9	sp|Q16626|MEA1_HUMAN
	A*11:01	VVAAVIWRK	9	sp|P13747|HLAE_HUMAN
	A*11:01	ASGIYYVPK	9	sp|Q70E73|RAPH1_HUMAN:sp|Q7Z5R6|AB1IP_HUMAN
	A*11:01	LVFDWNTPK	9	sp|Q96PD7|DGAT2_HUMAN
	A*11:01	SVSLPVRKK	9	sp|Q92674|CENPI_HUMAN
	A*11:01	SVAKIAQYK	9	sp|Q7Z3B4|NUP54_HUMAN
	A*11:01	TATEPLFKK	9	sp|Q9UKK3|PARP4_HUMAN
	A*11:01	SLMHSFILK	9	sp|Q9NP97|DLRB1_HUMAN
	A*11:01	GVVPFSQRK	9	sp|O95071|UBR5_HUMAN
	A*11:01	TTIAAHLVK	9	sp|O43324|MCA3_HUMAN
	A*11:01	ASLQSIIHK	9	sp|Q9BTA9|WAC_HUMAN
	A*11:01	KVGEVIVTK	9	sp|P10809|CH60_HUMAN
	A*11:01	YLPAGQSVL	9	sp|P35232|PHB_HUMAN
	A*11:01	FQYDSTHGK	9	sp|P04406|G3P_HUMAN
	A*11:01	VVGPWIQTK	9	sp|O43707|ACTN4_HUMAN
	A*11:01	TSALPIIQK	9	sp|Q99541|PLIN2_HUMAN
	A*11:01	KSIDFPLTK	9	sp|O75844|FACE1_HUMAN
	A*11:01	VSVAARMLK	9	sp|Q96AB3|ISOC2_HUMAN
	A*11:01	ALYEHTINK	9	sp|Q9NW08|RPC2_HUMAN
	A*11:01	SVLRELFKK	9	sp|Q75QN2|INT8_HUMAN
	A*11:01	KVISDFKKK	9	sp|Q86XP3|DDX42_HUMAN
	A*11:01	SVIAKYPHK	9	sp|P06746|DPOLB_HUMAN
	A*11:01	STAAFFLLR	9	sp|O43826|G6PT1_HUMAN
	A*11:01	GILKEMFAK	9	sp|O60885|BRD4_HUMAN
	A*11:01	KVQPPGPVK	9	sp|Q8IVD9|NUDC3_HUMAN
	A*11:01	SAIRERFPK	9	sp|Q9UBU9|NXF1_HUMAN
	A*11:01	RILFFNTPK	9	sp|P48556|PSMD8_HUMAN
	A*11:01	STGPITKPK	9	sp|Q15751|HERC1_HUMAN
	A*11:01	GGQKVRWLK	9	sp|O60568|PLOD3_HUMAN
	A*11:01	SVQKPKFPK	9	sp|Q8NG31|CASC5_HUMAN
	A*11:01	KVIDPVAPR	9	sp|P07814|SYEP_HUMAN
	A*11:01	AGFSFVNPK	9	sp|Q05655|KPCD_HUMAN
	A*11:01	STAIQELFK	9	sp|P07437|TBB5_HUMAN
	A*11:01	STSQLVLRR	9	sp|Q8WYR1|PI3R5_HUMAN
	A*11:01	LAFHLAVLR	9	sp|Q06210|GFPT1_HUMAN
	A*11:01	SLEDFQHSK	9	sp|P56937|DHB7_HUMAN
	A*11:01	AVYERHFLR	9	sp|Q8IWB1|IPRI_HUMAN
	A*11:01	IVFNIYHSK	9	sp|Q92503|S14L1_HUMAN
	A*11:01	ASIQHPLIK	9	sp|Q9NZJ4|SACS_HUMAN
	A*11:01	AIFVLPHEK	9	sp|Q9Y2I1|NISCH_HUMAN
	A*11:01	SVYGYGVQK	9	sp|Q96I24|FUBP3_HUMAN
	A*11:01	ASFNDTFVH	9	sp|P62263|RS14_HUMAN
	A*11:01	IQNDRQLQY	9	sp|Q9UBB9|TFP11_HUMAN
	A*11:01	KVNYEQIVK	9	sp|Q9UH92|MLX_HUMAN
	A*11:01	STAQRVTYK	9	sp|Q5JVF3|PCID2_HUMAN
	A*11:01	VTMKEILLK	9	sp|Q9BPZ7|SIN1_HUMAN
	A*11:01	STMPGLPTR	9	sp|P11586|C1TC_HUMAN:sp|Q6UB35|C1TM_HUMAN
	A*11:01	LVMTHLILK	9	sp|Q15021|CND1_HUMAN
	A*11:01	GSFKQLTVK	9	sp|O75964|ATP5L_HUMAN
	A*11:01	GSSTIRNLK	9	sp|Q9UBF8|PI4KB_HUMAN
	A*11:01	GVFEGHTSK	9	sp|Q9H2Y7|ZN106_HUMAN
	A*11:01	HVVDIVALK	9	sp|P08579|RU2B_HUMAN
	A*11:01	RSYEEHLEK	9	sp|P82914|RT15_HUMAN
	A*11:01	AVDNPIFYK	9	sp|Q13423|NNTM_HUMAN
	A*11:01	LPALKQTPK	9	sp|Q96AQ1|CC74A_HUMAN
	A*11:01	KTETPIVSK	9	sp|O95292|VAPB_HUMAN
	A*11:01	KLSDILNEK	9	sp|Q9NVI1|FANCI_HUMAN
	A*11:01	VVDAKTLKK	9	sp|P13010|XRCC5_HUMAN
	A*11:01	VQFAEYIQK	9	sp|P49721|PSB2_HUMAN
	A*11:01	SILNWVKFK	9	sp|P11388|TOP2A_HUMAN:sp|Q02880|TOP2B_HUMAN
	A*11:01	TQFNYHRKK	9	sp|Q14683|SMC1A_HUMAN
	A*11:01	TIIEHLQEK	9	sp|Q9P2E3|ZNFX1_HUMAN
	A*11:01	LQFHFKMEK	9	sp|Q15428|SF3A2_HUMAN
	A*11:01	YDDTYNTLK	9	sp|Q8NI77|KI18A_HUMAN
	A*11:01	TSYEEFTHK	9	sp|Q6P2Q9|PRP8_HUMAN
	A*11:01	ASTLVILRK	9	sp|Q2M3R5|S35G1_HUMAN
	A*11:01	ASLFSAVHK	9	sp|O94905|ERLN2_HUMAN
	A*11:01	GITDKMVKK	9	sp|Q9P289|STK26_HUMAN
	A*11:01	TVYEDLRYK	9	sp|O00762|UBE2C_HUMAN
	A*11:01	GTSSMIVPK	9	sp|Q9Y297|FBW1A_HUMAN
	A*11:01	RTIAPIIGR	9	sp|Q99459|CDC5L_HUMAN
	A*11:01	VGAGAYAYK	9	sp|O95831|AIFM1_HUMAN
	A*11:01	RTLEPLAKK	9	sp|A8MTT3|CEBOS_HUMAN
	A*11:01	GSSSLPHLK	9	sp|Q92835|SHIP1_HUMAN
	A*11:01	SVNNPILRK	9	sp|Q8IW41|MAPK5_HUMAN
	A*11:01	QTVQLLIKK	9	sp|Q01082|SPTB2_HUMAN
	A*11:01	ASLKDEVLK	9	sp|P15880|RS2_HUMAN
	A*11:01	AIVAYGLYK	9	sp|Q9Y241|HIG1A_HUMAN
	A*11:01	KSIQSGPLK	9	sp|Q16891|MIC60_HUMAN
	A*11:01	ATLIRPHNR	9	sp|Q9GZT5|WN10A_HUMAN
	A*11:01	GAFYKGFIK	9	sp|P51114|FXR1_HUMAN
	A*11:01	RVIKLAHAK	9	sp|Q9ULK4|MED23_HUMAN
	A*11:01	AVALPLQTK	9	sp|O43660|PLRG1_HUMAN
	A*11:01	SVLAETIKK	9	sp|Q7Z460|CLAP1_HUMAN
	A*11:01	KLFNGTFLK	9	sp|P86790|CCZ1B_HUMAN:sp|P86791|CCZ1_HUMAN
	A*11:01	AIITPPPAK	9	sp|O75367|H2AY_HUMAN
	A*11:01	ELMPPPPPK	9	sp|O60942|MCE1_HUMAN
	A*11:01	SVSGYIYHK	9	sp|Q92900|RENT1_HUMAN
	A*11:01	KSLIKSWKK	9	sp|P23193|TCEA1_HUMAN:sp|Q15560|TCEA2_HUMAN
	A*11:01	RVTVPLVRR	9	sp|Q9UKM9|RALY_HUMAN
	A*11:01	SLGQVVITK	9	sp|O94953|KDM4B_HUMAN
	A*11:01	GVIKAVDKK	9	sp|Q5VTE0|EF1A3_HUMAN:sp|P68104|EF1A1_HUMAN
	A*11:01	GDGLIELRK	9	sp|P35232|PHB_HUMAN
	A*11:01	KANFSLPEK	9	sp|Q1KMD3|HNRL2_HUMAN
	A*11:01	RGYYRYYNK	9	sp|P56134|ATPK_HUMAN
	A*11:01	GTFPRAFKK	9	sp|Q9NUP1|BL1S4_HUMAN
	A*11:01	AVDPVFQAK	9	sp|O00487|PSDE_HUMAN
	A*11:01	STFKAPASK	9	sp|Q9UHR4|BI2L1_HUMAN
	A*11:01	ATIEELTEK	9	sp|P18583|SON_HUMAN
	A*11:01	RVIDILRGK	9	sp|P20749|BCL3_HUMAN
	A*11:01	KSTELLIRK	9	sp|Q71DI3|H32_HUMAN:sp|P68431|H31_HUMAN:sp|P84243|H33_HUMAN
	A*11:01	SSRGPLPVK	9	sp|P38159|RBMX_HUMAN
	A*11:01	VTNNVIRLK	9	sp|Q5SRE5|NU188_HUMAN
	A*11:01	QTFQRIFTK	9	sp|Q15437|SC23B_HUMAN
	A*11:01	VVDPVVREK	9	sp|Q9UKV0|HDAC9_HUMAN
	A*11:01	ASQSPLPQY	9	sp|Q9ULM3|YETS2_HUMAN
	A*11:01	VSFGPHAGK	9	sp|P50914|RL14_HUMAN
	A*11:01	SSNDWNVEK	9	sp|Q93063|EXT2_HUMAN
	A*11:01	GVSAYLMKK	9	sp|Q56A73|SPIN4_HUMAN
	A*11:01	VTYSLPRTK	9	sp|Q9BRD0|BUD13_HUMAN
	A*11:01	QIVEKFIKK	9	sp|O95104|SFR15_HUMAN
	A*11:01	VIFTGGVGK	9	sp|Q9Y6K0|CEPT1_HUMAN
	A*11:01	TILEKFKEK	9	sp|Q14008|CKAP5_HUMAN
	A*11:01	GVMKLIGQK	9	sp|Q6ZSC3|RBM43_HUMAN
	A*11:01	GVAPQPPLK	9	sp|O15054|KDM6B_HUMAN
	A*11:01	QAADILLYK	9	sp|Q9UGM6|SYWM_HUMAN
	A*11:01	TTLGHAVLK	9	sp|Q13619|CUL4A_HUMAN
	A*11:01	KVTEKVVVK	9	sp|Q9Y520|PRC2C_HUMAN
	A*11:01	ATLLDPRYK	9	sp|O75132|ZBED4_HUMAN
	A*11:01	RVMGIRVLR	9	sp|Q9UBQ6|EXTL2_HUMAN
	A*11:01	STAKSQFLK	9	sp|Q14566|MCM6_HUMAN
	A*11:01	MQHFLPVLK	9	sp|O95373|IPO7_HUMAN
	A*11:01	SIMKPVRKR	9	sp|Q5T4S7|UBR4_HUMAN
	A*11:01	TVSADPVVK	9	sp|Q2M389|WASH7_HUMAN
	A*11:01	ATVTPSPVK	9	sp|Q9H1E3|NUCKS_HUMAN
	A*11:01	ATGKLFAVK	9	sp|Q8IU85|KCC1D_HUMAN
	A*11:01	GAIEKTFTK	9	sp|Q96FK6|WDR89_HUMAN
	A*11:01	GTTDFIHLK	9	sp|Q15652|JHD2C_HUMAN
	A*11:01	SSLPKSFKR	9	sp|Q9UKV3|ACINU_HUMAN
	A*11:01	TTLFSRHTK	9	sp|P53396|ACLY_HUMAN
	A*11:01	GAYDGKFEK	9	sp|P61964|WDR5_HUMAN
	A*11:01	GQNIAVVGK	9	sp|Q4ADV7|RIC1_HUMAN
	A*11:01	AVIEDTWHY	9	sp|Q15800|MSMO1_HUMAN
	A*11:01	AIFKGVFVH	9	sp|Q8N3U4|STAG2_HUMAN
	A*11:01	KTIIFVETK	9	sp|Q92841|DDX17_HUMAN
	A*11:01	AVMKNQVAR	9	sp|Q13761|RUNX3_HUMAN:sp|Q13950|RUNX2_HUMAN
	A*11:01	GIMPGHIHK	9	sp|P53597|SUCA_HUMAN
	A*11:01	ASALLKQQK	9	sp|Q7L590|MCM10_HUMAN
	A*11:01	SALHIAIEK	9	sp|Q9Y5S1|TRPV2_HUMAN
	A*11:01	VVDPHSFPR	9	sp|Q9NXX6|NSE4A_HUMAN
	A*11:01	KIMSSPLSK	9	sp|Q9UNX3|RL26L_HUMAN:sp|P61254|RL26_HUMAN
	A*11:01	QINWTVLYR	9	sp|P83731|RL24_HUMAN
	A*11:01	AVNNMFVSK	9	sp|Q9P0R6|GSKIP_HUMAN
	A*11:01	GLAPNTPGK	9	sp|O43663|PRC1_HUMAN
	A*11:01	LVSPEQPPK	9	sp|O43491|E41L2_HUMAN
	A*11:01	ATATLIIEH	9	sp|Q96EK6|GNA1_HUMAN
	A*11:01	AVGPHLTAK	9	sp|Q8WVP5|TP8L1_HUMAN
	A*11:01	SVSQKLMAK	9	sp|Q8N1G2|CMTR1_HUMAN
	A*11:01	SQPGLVHPK	9	sp|Q15392|DHC24_HUMAN
	A*11:01	ASYSDGKLK	9	sp|P40692|MLH1_HUMAN
	A*11:01	ATYERVVYK	9	sp|O95059|RPP14_HUMAN
	A*11:01	SVIPEHPKK	9	sp|Q9H9J4|UBP42_HUMAN
	A*11:01	AQYQFTGIK	9	sp|Q96IX5|USMG5_HUMAN
	A*11:01	ASAPFGHKR	9	sp|Q9NVC6|MED17_HUMAN
	A*11:01	ASFALKKIK	9	sp|O00178|GTPB1_HUMAN
	A*11:01	VTKDPNWYK	9	sp|P41240|CSK_HUMAN
	A*11:01	SGATIRIFK	9	sp|O15270|SPTC2_HUMAN
	A*11:01	SVINKVTEK	9	sp|Q9BRS2|RIOK1_HUMAN
	A*11:01	KTQNFLIQK	9	sp|O95999|BCL10_HUMAN
	A*11:01	SALSVAPSK	9	sp|Q5XKP0|MIC13_HUMAN
	A*11:01	AIANFTNQK	9	sp|Q9NSY1|BMP2K_HUMAN
	A*11:01	SAVGTIVKK	9	sp|Q9UHR5|S30BP_HUMAN
	A*11:01	ATLGAILNR	9	sp|P19367|HXK1_HUMAN
	A*11:01	KVNKPPYPK	9	sp|P13797|PLST_HUMAN
	A*11:01	RSYSDPPLK	9	sp|P52597|HNRPF_HUMAN
	A*11:01	KAVDITTPK	9	sp|O75475|PSIP1_HUMAN
	A*11:01	ASQLVGIEK	9	sp|Q9NPD8|UBE2T_HUMAN
	A*11:01	SIVSQTIPK	9	sp|Q7Z6B0|CCD91_HUMAN
	A*11:01	SVSTKLISK	9	sp|Q6ZU65|UBN2_HUMAN
	A*11:01	SATQAVFQK	9	sp|Q92696|PGTA_HUMAN
	A*11:01	LTFDKSVFK	9	sp|Q8NI36|WDR36_HUMAN
	A*11:01	VLYENPNLK	9	sp|Q14204|DYHC1_HUMAN
	A*11:01	ASTRTIFKK	9	sp|P40937|RFC5_HUMAN
	A*11:01	VVQEVLSIK	9	sp|Q15021|CND1_HUMAN
	A*11:01	KVTDPSVAK	9	sp|O60502|OGA_HUMAN
	A*11:01	AAAKPTPPK	9	sp|P18583|SON_HUMAN
	A*11:01	SLLGYFPNK	9	sp|Q92878|RAD50_HUMAN
	A*11:01	SLNVHVVAK	9	sp|O14717|TRDMT_HUMAN
	A*11:01	SVIKNLQSR	9	sp|Q5UIP0|RIF1_HUMAN
	A*11:01	ISSTPLYKK	9	sp|P35555|FBN1_HUMAN
	A*11:01	AAMAVFEDK	9	sp|Q99436|PSB7_HUMAN
	A*11:01	ASLKTAIYR	9	sp|Q9BTX1|NDC1_HUMAN
	A*11:01	TITPVVGKK	9	sp|Q9HCK8|CHD8_HUMAN
	A*11:01	ALKAWSVAR	9	sp|P02769|ALBU_BOVIN
	A*11:01	GALPYAVGK	9	sp|Q9P2I0|CPSF2_HUMAN
	A*11:01	GTLAEFIQK	9	sp|Q86SG6|NEK8_HUMAN
	A*11:01	IRDVEQQFK	9	sp|Q14566|MCM6_HUMAN
	A*11:01	SSSKGMFRK	9	sp|Q99575|POP1_HUMAN
	A*11:01	ATGDVALLR	9	sp|Q13572|ITPK1_HUMAN
	A*11:01	AVSSQMIGK	9	sp|Q9P2R7|SUCB1_HUMAN
	A*11:01	AVLNNRFIK	9	sp|Q5T8P6|RBM26_HUMAN
	A*11:01	GAIAAIMQK	9	sp|P27694|RFA1_HUMAN
	A*11:01	ASASSLKKK	9	sp|Q16658|FSCN1_HUMAN
	A*11:01	AIFKDLVGK	9	sp|Q96Q89|KI20B_HUMAN
	A*11:01	LTGPPGVGK	9	sp|Q9BSD7|NTPCR_HUMAN
	A*11:01	SSFSGLLRK	9	sp|Q5VY09|IER5_HUMAN
	A*11:01	ASIDFRFGK	9	sp|Q6NUM6|TYW1B_HUMAN:sp|Q9NV66|TYW1_HUMAN
	A*11:01	LVYKYIVQK	9	sp|Q9Y6G9|DC1L1_HUMAN
	A*11:01	AVAAAAYYR	9	sp|P47974|TISD_HUMAN
	A*11:01	MLDDLLQLK	9	sp|Q99832|TCPH_HUMAN
	A*11:01	ATIALMIQR	9	sp|Q9NRZ9|HELLS_HUMAN
	A*11:01	SVAAPITVR	9	sp|Q96K76|UBP47_HUMAN
	A*11:01	AVQKITGLK	9	sp|Q5T1V6|DDX59_HUMAN
	A*11:01	KIIGPFSKK	9	sp|Q9UPW5|CBPC1_HUMAN
	A*11:01	ATFPLSVQK	9	sp|P26196|DDX6_HUMAN
	A*11:01	VPKAAIVAR	9	sp|Q9H3M7|TXNIP_HUMAN
	A*11:01	GTIPKLTAK	9	sp|P11717|MPRI_HUMAN
	A*11:01	SLAPVNIFK	9	sp|P78371|TCPB_HUMAN
	A*11:01	ASFPGHNVK	9	sp|O60306|AQR_HUMAN
	A*11:01	RIQLPVVSK	9	sp|P46013|KI67_HUMAN
	A*11:01	RTGSPLAAR	9	sp|Q9BYX4|IFIH1_HUMAN
	A*11:01	QVTDFGFAK	9	sp|P17612|KAPCA_HUMAN
	A*11:01	RLFVGSIPK	9	sp|O60506|HNRPQ_HUMAN
	A*11:01	SVLDKSLTK	9	sp|P42694|HELZ_HUMAN
	A*11:01	AMYTYFQAK	9	sp|O00391|QSOX1_HUMAN
	A*11:01	AVYQHLFTR	9	sp|O43299|AP5Z1_HUMAN
	A*11:01	LGKVNEIAK	9	sp|Q13561|DCTN2_HUMAN
	A*11:01	QTQSIYIPR	9	sp|P38606|VATA_HUMAN
	A*11:01	TQMKSTFEK	9	sp|Q8NEZ2|VP37A_HUMAN
	A*11:01	RTQNVLGEK	9	sp|P23396|RS3_HUMAN
	A*11:01	SVADLAFAH	9	sp|Q6P2E9|EDC4_HUMAN
	A*11:01	ALGQINIAK	9	sp|Q9BZE4|NOG1_HUMAN
	A*11:01	FTAPPVLGK	9	sp|P35658|NU214_HUMAN
	A*11:01	ALFQGIAKK	9	sp|Q96BP3|PPWD1_HUMAN
	A*11:01	ATQERTDLY	9	sp|Q9UQE7|SMC3_HUMAN
	A*11:01	MVADVFSHR	9	sp|P51784|UBP11_HUMAN
	A*11:01	VSFSDVFFK	9	sp|O43676|NDUB3_HUMAN
	A*11:01	RTASHYYIK	9	sp|Q8N3C0|ASCC3_HUMAN
	A*11:01	STSQLYTVK	9	sp|Q14739|LBR_HUMAN
	A*11:01	ATLQDIIRR	9	sp|P11216|PYGB_HUMAN
	A*11:01	SLTEKQWLK	9	sp|P51532|SMCA4_HUMAN
	A*11:01	ALFEHGLKK	9	sp|Q96HU1|SGSM3_HUMAN
	A*11:01	SVSISSAVK	9	sp|P32249|GP183_HUMAN
	A*11:01	RTLPVLLLY	9	sp|Q9NR09|BIRC6_HUMAN
	A*11:01	SVSDIIRLR	9	sp|Q13043|STK4_HUMAN
	A*11:01	GIYGVLNRK	9	sp|P13639|EF2_HUMAN
	A*11:01	ASIDEVVRK	9	sp|Q5VWG9|TAF3_HUMAN
	A*11:01	SANIIFHTK	9	sp|Q96SU4|OSBL9_HUMAN
	A*11:01	ATDPKAIGH	9	sp|Q99437|VATO_HUMAN
	A*11:01	SILQERVKK	9	sp|P13010|XRCC5_HUMAN
	A*11:01	TQFENWYKK	9	sp|P08236|BGLR_HUMAN
	A*11:01	GSHTIRDLK	9	sp|Q7KZF4|SND1_HUMAN
	A*11:01	SIFRTPISK	9	sp|Q8IZT6|ASPM_HUMAN
	A*11:01	LSYDQPRKK	9	sp|Q14241|ELOA1_HUMAN
	A*11:01	FVFDRPVHR	9	sp|P32455|GBP1_HUMAN
	A*11:01	GALDVSFNK	9	sp|Q99627|CSN8_HUMAN
	A*11:01	HVYVGNISK	9	sp|Q9Y2F5|ICE1_HUMAN
	A*11:01	SVLPWIILH	9	sp|Q9Y6J0|CABIN_HUMAN
	A*11:01	SVMELARLK	9	sp|Q9BV87|CNPD1_HUMAN
	A*11:01	STYFKKLFK	9	sp|O43829|ZBT14_HUMAN
	A*11:01	AVDDRGLYK	9	sp|P67812|SC11A_HUMAN
	A*11:01	SVSPVVHVR	9	sp|Q8WVV9|HNRLL_HUMAN
	A*11:01	SVGSLFVKK	9	sp|Q2M3R5|S35G1_HUMAN
	A*11:01	VIMTQVKKK	9	sp|P20333|TNR1B_HUMAN
	A*11:01	GTIEKVFVK	9	sp|Q96RQ3|MCCA_HUMAN
	A*11:01	KVIDLSVNK	9	sp|Q9NYK1|TLR7_HUMAN
	A*11:01	VAYHQPTLK	9	sp|Q9Y5S1|TRPV2_HUMAN
	A*11:01	HVTKFFNYK	9	sp|Q8WU10|PYRD1_HUMAN
	A*11:01	RTIDKKFYK	9	sp|Q2M389|WASH7_HUMAN
	A*11:01	SSFFDKFFK	9	sp|O75363|BCAS1_HUMAN
	A*11:01	SVIELLLKK	9	sp|Q5VYK3|ECM29_HUMAN
	A*11:01	STKKFWIQK	9	sp|Q9Y6I4|UBP3_HUMAN
	A*11:01	STQINYLNR	9	sp|Q8N8Q9|NIPA2_HUMAN
	A*11:01	STYQNIQPK	9	sp|Q6AHZ1|Z518A_HUMAN
	A*11:01	STLLNPIPK	9	sp|Q8IZE3|PACE1_HUMAN
	A*11:01	RSFEEAFQK	9	sp|P27708|PYR1_HUMAN
	A*11:01	LVIPFAVRK	9	sp|O75369|FLNB_HUMAN
	A*11:01	GVLREFFTK	9	sp|Q9Y285|SYFA_HUMAN
	A*11:01	VVDIPFRSK	9	sp|Q9NVH0|EXD2_HUMAN
	A*11:01	LSQIPLLGK	9	sp|Q9NYP3|DONS_HUMAN
	A*11:01	AVGKSTFVK	9	sp|Q16854|DGUOK_HUMAN
	A*11:01	AVHPPGVSK	9	sp|P41440|S19A1_HUMAN
	A*11:01	SIMDFNSEK	9	sp|Q6XZF7|DNMBP_HUMAN
	A*11:01	TSSDVIEMK	9	sp|P42285|SK2L2_HUMAN
	A*11:01	SAPVPASTL	9	sp|Q9Y520|PRC2C_HUMAN
	A*11:01	QTMSDTTFK	9	sp|P47755|CAZA2_HUMAN
	A*11:01	RVLDVTKKK	9	sp|Q9BUT1|BDH2_HUMAN
	A*11:01	GSLRPFVQK	9	sp|Q9Y4K1|AIM1_HUMAN
	A*11:01	KVIDPVTGK	9	sp|Q9Y2R5|RT17_HUMAN
	A*11:01	STVEYTLNK	9	sp|Q92673|SORL_HUMAN
	A*11:01	TVQVYIITK	9	sp|Q8WTW4|NPRL2_HUMAN
	A*11:01	GSLGGQINK	9	sp|P78527|PRKDC_HUMAN
	A*11:01	AIFKPVMSK	9	sp|Q13547|HDAC1_HUMAN
	A*11:01	KVKMTTHLK	9	sp|P63165|SUMO1_HUMAN
	A*11:01	SVATVVYLR	9	sp|P27694|RFA1_HUMAN
	A*11:01	STEPIYVYK	9	sp|Q6P996|PDXD1_HUMAN
	A*11:01	ATLNSIVAK	9	sp|Q8WY64|MYLIP_HUMAN
	A*11:01	VIIEKYYTR	9	sp|P08708|RS17_HUMAN
	A*11:01	GVMVGMGQK	9	sp|P60709|ACTB_HUMAN:sp|P63261|ACTG_HUMAN:sp|P63267|ACTH_HUMAN:sp|P68032|ACTC_HUMAN:sp|P62736|ACTA_HUMAN:sp|Q562R1|ACTBL_HUMAN
	A*11:01	AAYAWPFYK	9	sp|O60885|BRD4_HUMAN:sp|P25440|BRD2_HUMAN:sp|Q15059|BRD3_HUMAN
	A*11:01	SSSPPILTK	9	sp|Q92794|KAT6A_HUMAN
	A*11:01	QALIPIAKK	9	sp|Q8IWC1|MA7D3_HUMAN
	A*11:01	KAGPVAIMK	9	sp|Q2M3R5|S35G1_HUMAN
	A*11:01	YDRPGASPK	9	sp|Q12769|NU160_HUMAN
	A*11:01	SAPYGRITL	9	sp|Q7L576|CYFP1_HUMAN:sp|Q96F07|CYFP2_HUMAN
	A*11:01	RVTPFILKK	9	sp|Q8N4H5|TOM5_HUMAN
	A*11:01	SVLDYGNTK	9	sp|Q92585|MAML1_HUMAN
	A*11:01	KILGPFHKR	9	sp|Q9NTJ3|SMC4_HUMAN
	A*11:01	AVDTAYVAK	9	sp|O95070|YIF1A_HUMAN
	A*11:01	ALFSRIFGK	9	sp|P84085|ARF5_HUMAN
	A*11:01	RILPKPTRK	9	sp|P62081|RS7_HUMAN
	A*11:01	TTNDIVISK	9	sp|Q13123|RED_HUMAN
	A*11:01	SLNKQIAQK	9	sp|Q567U6|CCD93_HUMAN
	A*11:01	ATYTPQAPK	9	sp|Q53GL0|PKHO1_HUMAN
	A*11:01	STDPSVLGK	9	sp|Q14469|HES1_HUMAN
	A*11:01	SIQHPLIKK	9	sp|Q9NZJ4|SACS_HUMAN
	A*11:01	AQINSVFNK	9	sp|Q68CQ4|DIEXF_HUMAN
	A*11:01	NFFASPMLK	9	sp|Q9H0H5|RGAP1_HUMAN
	A*11:01	SILNNPIVK	9	sp|Q5BKZ1|ZN326_HUMAN
	A*11:01	ATVKEQIVK	9	sp|Q9Y2V7|COG6_HUMAN
	A*11:01	TLLDKYWTK	9	sp|Q9NU22|MDN1_HUMAN
	A*11:01	SLAPVQRPK	9	sp|Q9BZ67|FRMD8_HUMAN
	A*11:01	IVYPPPPAK	9	sp|Q9GZR1|SENP6_HUMAN
	A*11:01	QVVMPPIPK	9	sp|Q5JUQ0|FA78A_HUMAN
	A*11:01	GVIDLIFEK	9	sp|Q04637|IF4G1_HUMAN
	A*11:01	VVDIPIVEK	9	sp|Q96CM3|RUSD4_HUMAN
	A*11:01	KTQEIFHSK	9	sp|Q7Z5J4|RAI1_HUMAN
	A*11:01	SVGNFISTK	9	sp|O43548|TGM5_HUMAN
	A*11:01	ITYLMEHKR	9	sp|P51531|SMCA2_HUMAN:sp|P51532|SMCA4_HUMAN
	A*11:01	RLMKVFVTR	9	sp|Q9UBQ7|GRHPR_HUMAN
	A*11:01	VIEHIQVNK	9	sp|P18621|RL17_HUMAN
	A*11:01	AAAPVTPLR	9	sp|Q8IVH2|FOXP4_HUMAN
	A*11:01	KTVEPLEYY	9	sp|Q96B26|EXOS8_HUMAN
	A*11:01	KTSSAFVGK	9	sp|Q99460|PSMD1_HUMAN
	A*11:01	KTIDMELVK	9	sp|P01137|TGFB1_HUMAN
	A*11:01	TSLPPLPFK	9	sp|P46013|KI67_HUMAN
	A*11:01	QLFQLPAKK	9	sp|Q15014|MO4L2_HUMAN
	A*11:01	TTQDPLSNK	9	sp|O60673|DPOLZ_HUMAN
	A*11:01	VSLGTPIMK	9	sp|Q9H8V3|ECT2_HUMAN
	A*11:01	SSLQQGFLK	9	sp|Q6V9R5|ZN562_HUMAN:sp|Q8N587|ZN561_HUMAN
	A*11:01	VVVKLFSEK	9	sp|Q15067|ACOX1_HUMAN
	A*11:01	RSLDNFFAK	9	sp|Q9UKY7|CDV3_HUMAN
	A*11:01	KIVDVIVGK	9	sp|Q8N5Y2|MS3L1_HUMAN
	A*11:01	FQYDRFFEK	9	sp|P13196|HEM1_HUMAN
	A*11:01	ATTLPIRNK	9	sp|O75179|ANR17_HUMAN
	A*11:01	ATSDMDIGK	9	sp|Q9H0U3|MAGT1_HUMAN
	A*11:01	RLMHIQPPK	9	sp|A0JLT2|MED19_HUMAN
	A*11:01	ISMDVFVRK	9	sp|O75164|KDM4A_HUMAN
	A*11:01	SLYAHGYLK	9	sp|P98175|RBM10_HUMAN
	A*11:01	LLHEPIVNK	9	sp|O00541|PESC_HUMAN
	A*11:01	GTTKIIINY	9	sp|P37275|ZEB1_HUMAN
	A*11:01	STALALIGK	9	sp|Q86UK0|ABCAC_HUMAN
	A*11:01	STITVDQMK	9	sp|Q53EL6|PDCD4_HUMAN
	A*11:01	RVKLPSGSK	9	sp|P62917|RL8_HUMAN
	A*11:01	RIYSYVVSR	9	sp|Q96CS3|FAF2_HUMAN
	A*11:01	AVQLPARFK	9	sp|P42356|PI4KA_HUMAN
	A*11:01	SVLEQSFLR	9	sp|Q13415|ORC1_HUMAN
	A*11:01	SVPLPISHK	9	sp|P51784|UBP11_HUMAN
	A*11:01	ATFSTGERK	9	sp|Q9NPD3|EXOS4_HUMAN
	A*11:01	SVSTHLITK	9	sp|Q8N2I2|ZN619_HUMAN
	A*11:01	VIYFPPLQK	9	sp|P98194|AT2C1_HUMAN
	A*11:01	ATFLIQLER	9	sp|P33527|MRP1_HUMAN
	A*11:01	VTFRPLFFK	9	sp|Q9H583|HEAT1_HUMAN
	A*11:01	AQLKNLYPK	9	sp|P42226|STAT6_HUMAN
	A*11:01	AVADAVIEK	9	sp|Q9UGM6|SYWM_HUMAN
	A*11:01	ILYDHAHVK	9	sp|P11926|DCOR_HUMAN
	A*11:01	AVDSQILPK	9	sp|Q02878|RL6_HUMAN
	A*11:01	ASVLTAQPR	9	sp|P13639|EF2_HUMAN
	A*11:01	SQNFPIKAR	9	sp|Q9NYU1|UGGG2_HUMAN
	A*11:01	STIPPELVK	9	sp|Q9BVS4|RIOK2_HUMAN
	A*11:01	SSFPAYMSK	9	sp|Q5SWH9|TMM69_HUMAN
	A*11:01	GTFEYIRHK	9	sp|Q09327|MGAT3_HUMAN
	A*11:01	KTLEDFRVK	9	sp|Q9Y282|ERGI3_HUMAN
	A*11:01	KIAKQIVQK	9	sp|P60604|UB2G2_HUMAN
	A*11:01	KSNYQVFQK	9	sp|Q6P2C8|MED27_HUMAN
	A*11:01	RTMALPVGR	9	sp|Q9H1A4|APC1_HUMAN
	A*11:01	ASVPNQPLK	9	sp|Q9UHI6|DDX20_HUMAN
	A*11:01	MTEEEQIAY	9	sp|P55036|PSMD4_HUMAN
	A*11:01	AVLGTHKLK	9	sp|Q9BXS6|NUSAP_HUMAN
	A*11:01	ATGDIYAMK	9	sp|O14578|CTRO_HUMAN
	A*11:01	SSLDVNVLK	9	sp|Q96CN9|GCC1_HUMAN
	A*11:01	AVSSLIRNK	9	sp|P54619|AAKG1_HUMAN
	A*11:01	SVDRPIIDR	9	sp|Q8NC51|PAIRB_HUMAN
	A*11:01	GTSQIFLER	9	sp|Q96MT0|YJ006_HUMAN
	A*11:01	NIMDFNVKK	9	sp|Q9Y371|SHLB1_HUMAN
	A*11:01	KTLYPIIGK	9	sp|Q9UBJ2|ABCD2_HUMAN
	A*11:01	MVFGAPVPK	9	sp|A6NHR9|SMHD1_HUMAN
	A*11:01	VTYKPLRNK	9	sp|Q9H6Q4|NARFL_HUMAN
	A*11:01	GLGPLVPGK	9	sp|O15525|MAFG_HUMAN
	A*11:01	ASIDWLAQR	9	sp|P48449|ERG7_HUMAN
	A*11:01	SSSTSWFRK	9	sp|Q9UPN3|MACF1_HUMAN
	A*11:01	VTDGPGNYK	9	sp|O75882|ATRN_HUMAN
	A*11:01	AVVELVTVK	9	sp|O75787|RENR_HUMAN
	A*11:01	KVYTPSISK	9	sp|Q5VV42|CDKAL_HUMAN
	A*11:01	YVFSGSRLK	9	sp|Q7KZF4|SND1_HUMAN
	A*11:01	RVNFPQRKK	9	sp|Q9UBU9|NXF1_HUMAN
	A*11:01	GVLGPIINK	9	sp|C9J798|RAS4B_HUMAN:sp|O43374|RASL2_HUMAN
	A*11:01	FVQGIFVEK	9	sp|P61224|RAP1B_HUMAN:sp|P62834|RAP1A_HUMAN
	A*11:01	GVVNIHENK	9	sp|Q6PID8|KLD10_HUMAN
	A*11:01	GTGKTLIGK	9	sp|Q6PIW4|FIGL1_HUMAN
	A*11:01	VSMFVEVHK	9	sp|O95279|KCNK5_HUMAN
	A*11:01	SAGPPSLRK	9	sp|Q5VZL5|ZMYM4_HUMAN
	A*11:01	AVVDIYHSR	9	sp|O75478|TAD2A_HUMAN
	A*11:01	AVITKSWPR	9	sp|Q63HN8|RN213_HUMAN
	A*11:01	QVFQKSLPK	9	sp|Q92539|LPIN2_HUMAN
	A*11:01	AVLSWKLAK	9	sp|Q7Z3B0|SIM15_HUMAN
	A*11:01	TTILQHWKK	9	sp|P78527|PRKDC_HUMAN
	A*11:01	KITDTFKVK	9	sp|Q13569|TDG_HUMAN
	A*11:01	KSHVPIEAK	9	sp|Q9UKK3|PARP4_HUMAN
	A*11:01	QITLPTVQK	9	sp|Q9BZQ8|NIBAN_HUMAN
	A*11:01	VAHVTITTK	9	sp|P40692|MLH1_HUMAN
	A*11:01	TSLGYQVGK	9	sp|Q96PQ6|ZN317_HUMAN
	A*11:01	GTLGGMLTR	9	sp|P28065|PSB9_HUMAN
	A*11:01	TTLSSIRSK	9	sp|Q460N5|PAR14_HUMAN
	A*11:01	AVSFHLVHR	9	sp|Q96GA3|LTV1_HUMAN
	A*11:01	RVQEVPKLK	9	sp|Q07020|RL18_HUMAN
	A*11:01	ASEAVFTPK	9	sp|Q8N655|CJ012_HUMAN
	A*11:01	VKSGSAVHK	9	sp|Q969X6|UTP4_HUMAN
	A*11:01	NAMDSPLLK	9	sp|P54920|SNAA_HUMAN
	A*11:01	ALSKVISNK	9	sp|Q9NYA4|MTMR4_HUMAN
	A*11:01	GTVTKVIPK	9	sp|O75534|CSDE1_HUMAN
	A*11:01	RVFDVPIRR	9	sp|Q9UK99|FBX3_HUMAN
	A*11:01	AVTFVPVSK	9	sp|Q96I15|SCLY_HUMAN
	A*11:01	AGGYVDVVK	9	sp|O75179|ANR17_HUMAN
	A*11:01	GIFSAEFLK	9	sp|Q12983|BNIP3_HUMAN
	A*11:01	STQSEVFEH	9	sp|Q8NI77|KI18A_HUMAN
	A*11:01	AQIFEPLHK	9	sp|Q9NTI5|PDS5B_HUMAN
	A*11:01	SSIQNEIPK	9	sp|Q8TAV0|FA76A_HUMAN
	A*11:01	TVGDVLEAK	9	sp|P20839|IMDH1_HUMAN
	A*11:01	KTQEHGLFY	9	sp|Q8IY63|AMOL1_HUMAN
	A*11:01	EVIKSMKPK	9	sp|Q96B26|EXOS8_HUMAN
	A*11:01	QTIQGILER	9	sp|P12270|TPR_HUMAN
	A*11:01	SVLNIPMAK	9	sp|Q96RL7|VP13A_HUMAN
	A*11:01	ASFSFHKKK	9	sp|Q8TF76|HASP_HUMAN
	A*11:01	GTYLQSIEK	9	sp|Q8NBE8|KLH23_HUMAN
	A*11:01	ATADARFWK	9	sp|Q9NY33|DPP3_HUMAN
	A*11:01	AVFPSIVGR	9	sp|P60709|ACTB_HUMAN:sp|P63261|ACTG_HUMAN:sp|P63267|ACTH_HUMAN:sp|P68032|ACTC_HUMAN:sp|P62736|ACTA_HUMAN:sp|Q6S8J3|POTEE_HUMAN:sp|A5A3E0|POTEF_HUMAN:sp|P0CG38|POTEI_HUMAN
	A*11:01	GSSAINILK	9	sp|Q6UB99|ANR11_HUMAN
	A*11:01	SVLDSSALK	9	sp|Q9BY89|K1671_HUMAN
	A*11:01	ATFLKKVAK	9	sp|Q8TAT6|NPL4_HUMAN
	A*11:01	AVGRGLQPK	9	sp|P21333|FLNA_HUMAN
	A*11:01	AVAAVAARR	9	sp|Q14697|GANAB_HUMAN
	A*11:01	GTTPPVKKK	9	sp|Q96ST3|SIN3A_HUMAN
	A*11:01	ALASVVIHK	9	sp|Q6PIW4|FIGL1_HUMAN
	A*11:01	AALQYHINK	9	sp|Q96AC1|FERM2_HUMAN
	A*11:01	SVQSSVLGK	9	sp|Q8NEM7|SP20H_HUMAN
	A*11:01	GVVGPYVKK	9	sp|P36871|PGM1_HUMAN
	A*11:01	KQMLPIVLK	9	sp|P30154|2AAB_HUMAN
	A*11:01	SSALHSLLK	9	sp|Q69YN4|VIR_HUMAN
	A*11:01	TTFPESHLR	9	sp|Q16666|IF16_HUMAN
	A*11:01	SQYQQAIYK	9	sp|O14744|ANM5_HUMAN
	A*11:01	VIFDETLQK	9	sp|Q9H1I8|ASCC2_HUMAN
	A*11:01	TTIAGVVYK	9	sp|Q99436|PSB7_HUMAN
	A*11:01	ASIDAVIAR	9	sp|Q5VWG9|TAF3_HUMAN
	A*11:01	GVMPPQFKK	9	sp|A5YKK6|CNOT1_HUMAN
	A*11:01	RVQGFQVEY	9	sp|O95793|STAU1_HUMAN
	A*11:01	ASAIPAYSK	9	sp|O15269|SPTC1_HUMAN
	A*11:01	VVAAVMWRR	9	sp|P13746|1A11_HUMAN:sp|P04439|1A03_HUMAN:sp|P16188|1A30_HUMAN
	A*11:01	SVIEQILHY	9	sp|Q15386|UBE3C_HUMAN
	A*11:01	TSYSSEFSK	9	sp|Q9UPT5|EXOC7_HUMAN
	A*11:01	SVHFPLRSK	9	sp|Q2LD37|K1109_HUMAN
	A*11:01	AVTTVVNPK	9	sp|P05556|ITB1_HUMAN
	A*11:01	YLPVPLPQK	9	sp|O94966|UBP19_HUMAN
	A*11:01	AVYETPTAH	9	sp|Q9H0E2|TOLIP_HUMAN
	A*11:01	IVVPPLPEK	9	sp|O95219|SNX4_HUMAN
	A*11:01	SVFGTMPLK	9	sp|Q93063|EXT2_HUMAN
	A*11:01	KTYKENFLK	9	sp|Q53GS9|SNUT2_HUMAN
	A*11:01	GVLEKPLEK	9	sp|Q9UFH2|DYH17_HUMAN
	A*11:01	TVQEKTFNK	9	sp|Q9H4L7|SMRCD_HUMAN
	A*11:01	ALSPSLKNK	9	sp|Q7Z333|SETX_HUMAN
	A*11:01	SVDPNQYYK	9	sp|Q15046|SYK_HUMAN
	A*11:01	KVQTEVLQK	9	sp|Q99848|EBP2_HUMAN
	A*11:01	SAIKDFVLK	9	sp|P13667|PDIA4_HUMAN
	A*11:01	RQFWTRTKK	9	sp|Q7Z7F7|RM55_HUMAN
	A*11:01	ASVLNPYVK	9	sp|P48047|ATPO_HUMAN
	A*11:01	QQQSEMFPK	9	sp|O75362|ZN217_HUMAN
	A*11:01	TVAKSIDLK	9	sp|P10809|CH60_HUMAN
	A*11:01	RTDFTPHWK	9	sp|Q8WXI9|P66B_HUMAN
	A*11:01	GVLDLSTKK	9	sp|Q96JN0|LCOR_HUMAN
	A*11:01	RLQEIFTEK	9	sp|Q9P2W9|STX18_HUMAN
	A*11:01	ATSVYLVQK	9	sp|Q8IYB7|DI3L2_HUMAN
	A*11:01	VGSDLFVFK	9	sp|Q8IWA0|WDR75_HUMAN
	A*11:01	AVMIPGLLR	9	sp|Q96HP4|OXND1_HUMAN
	A*11:01	ALIEFFDRK	9	sp|Q460N5|PAR14_HUMAN
	A*11:01	SSISSPWGK	9	sp|Q9BVC6|TM109_HUMAN
	A*11:01	NSFMGTFGK	9	sp|Q6UXM1|LRIG3_HUMAN
	A*11:01	ATEVAPLYK	9	sp|O43151|TET3_HUMAN
	A*11:01	QTNPTYLAK	9	sp|P46940|IQGA1_HUMAN
	A*11:01	STSPEIFRK	9	sp|Q9BRS8|LARP6_HUMAN
	A*11:01	DEKISAMGK	9	sp|Q9UL33|TPC2L_HUMAN
	A*11:01	KVLDKFYKR	9	sp|Q8IYB8|SUV3_HUMAN
	A*11:01	AQMSSVFQR	9	sp|Q9C0E2|XPO4_HUMAN
	A*11:01	KSMLNFLKK	9	sp|Q7Z6Z7|HUWE1_HUMAN
	A*11:01	TILKNTWPK	9	sp|P53804|TTC3_HUMAN
	A*11:01	GTVVNALGK	9	sp|O75533|SF3B1_HUMAN
	A*11:01	RVMQDIVYK	9	sp|Q9BSM1|PCGF1_HUMAN
	A*11:01	GVTDVVITR	9	sp|Q6PK18|OGFD3_HUMAN
	A*11:01	GVLAWVKEK	9	sp|P24001|IL32_HUMAN
	A*11:01	TVFRTPAIK	9	sp|P10242|MYB_HUMAN
	A*11:01	LVADKYWKK	9	sp|P42785|PCP_HUMAN
	A*11:01	KLFNKFIGK	9	sp|P48200|IREB2_HUMAN
	A*11:01	AGAAVLPVK	9	sp|Q15022|SUZ12_HUMAN
	A*11:01	ASFQSTSVK	9	sp|Q9UHB6|LIMA1_HUMAN
	A*11:01	SVQEGIKFK	9	sp|Q06203|PUR1_HUMAN
	A*11:01	GTYRDANIK	9	sp|Q96PU8|QKI_HUMAN
	A*11:01	STGRWLLLR	9	sp|Q9UK23|NAGPA_HUMAN
	A*11:01	RSMHEFSAK	9	sp|P36969|GPX4_HUMAN
	A*11:01	MLMPHITQK	9	sp|Q9BZ29|DOCK9_HUMAN
	A*11:01	STLEHHLSR	9	sp|Q969V3|NCLN_HUMAN
	A*11:01	SAGPHLPLK	9	sp|O75920|SERF1_HUMAN
	A*11:01	RVAELILHH	9	sp|Q7Z695|ADCK2_HUMAN
	A*11:01	GQGVNNVPK	9	sp|Q68D10|SPT2_HUMAN
	A*11:01	ASFKTVIKK	9	sp|Q0P6D6|CCD15_HUMAN
	A*11:01	GVNPYILKK	9	sp|Q9NVA1|UQCC1_HUMAN
	A*11:01	LMSLPIAKK	9	sp|Q6UWU4|CF089_HUMAN
	A*11:01	TVEDVIVRK	9	sp|Q9H0E9|BRD8_HUMAN
	A*11:01	VVQAYINEK	9	sp|P20020|AT2B1_HUMAN
	A*11:01	TTMQALAEK	9	sp|Q86XR8|CEP57_HUMAN
	A*11:01	SSYPNPVAH	9	sp|O75153|CLU_HUMAN
	A*11:01	SIVEHVASK	9	sp|P78330|SERB_HUMAN
	A*11:01	VTMNTPVEK	9	sp|P42704|LPPRC_HUMAN
	A*11:01	SVPLVSEKK	9	sp|Q9NV06|DCA13_HUMAN
	A*11:01	ASILAAFSK	9	sp|P54819|KAD2_HUMAN
	A*11:01	SLSPVILIK	9	sp|Q9Y4K1|AIM1_HUMAN
	A*11:01	SSADFTVPK	9	sp|Q9H799|CE042_HUMAN
	A*11:01	KQFENPIIK	9	sp|Q9H000|MKRN2_HUMAN
	A*11:01	STFLSNTLK	9	sp|Q9H582|ZN644_HUMAN
	A*11:01	ASFLQRFFK	9	sp|P00505|AATM_HUMAN
	A*11:01	KTLQDIVYK	9	sp|P35227|PCGF2_HUMAN
	A*11:01	GSFLTSLLK	9	sp|Q5TA45|INT11_HUMAN
	A*11:01	VTISFRIYK	9	sp|Q9NQC3|RTN4_HUMAN:sp|O95197|RTN3_HUMAN
	A*11:01	AMADTFLEH	9	sp|P14618|KPYM_HUMAN:sp|P30613|KPYR_HUMAN
	A*11:01	GVMSLIRKK	9	sp|Q14839|CHD4_HUMAN
	A*11:01	SSAPPLTGK	9	sp|Q9HBE1|PATZ1_HUMAN
	A*11:01	RLMEIYQEK	9	sp|Q92616|GCN1_HUMAN
	A*11:01	VTEKIYYLK	9	sp|Q96KD3|F71F1_HUMAN
	A*11:01	ATATPVPPR	9	sp|P20700|LMNB1_HUMAN
	A*11:01	GTITILPTK	9	sp|Q96Q15|SMG1_HUMAN
	A*11:01	FIHAEDFAR	9	sp|P49685|GPR15_HUMAN
	A*11:01	RSFSLGVPR	9	sp|Q4U2R6|RM51_HUMAN
	A*11:01	ASSKDAIKK	9	sp|P23528|COF1_HUMAN
	A*11:01	ATSKVALVY	9	sp|P06576|ATPB_HUMAN
	A*11:01	AVSVKGIYK	9	sp|P55211|CASP9_HUMAN
	A*11:01	KSIIPTVGK	9	sp|P28749|RBL1_HUMAN
	A*11:01	HQNDPVEIK	9	sp|Q92544|TM9S4_HUMAN
	A*11:01	ASSASMPYK	9	sp|O95071|UBR5_HUMAN
	A*11:01	TQMGPVAAK	9	sp|Q8TET4|GANC_HUMAN
	A*11:01	SAAAVSMLK	9	sp|P25789|PSA4_HUMAN
	A*11:01	SVNNSIFYR	9	sp|O60231|DHX16_HUMAN
	A*11:01	QTFPNILKK	9	sp|Q6ZWE6|PKHM3_HUMAN
	A*11:01	VVNEPRIFK	9	sp|Q9BTX7|TTPAL_HUMAN
	A*11:01	GTTSDQFLR	9	sp|Q99460|PSMD1_HUMAN
	A*11:01	EQSRFFIDK	9	sp|Q9HBL7|PLRKT_HUMAN
	A*11:01	KTLKWLEKK	9	sp|Q5TBB1|RNH2B_HUMAN
	A*11:01	VTLTWMRPK	9	sp|Q92673|SORL_HUMAN
	A*11:01	SVQAALKLK	9	sp|Q9Y3Y2|CHTOP_HUMAN
	A*11:01	ASIPTILTH	9	sp|O60244|MED14_HUMAN
	A*11:01	ATFMEVLTK	9	sp|P21359|NF1_HUMAN
	A*11:01	TAALPTFRK	9	sp|Q9NV96|CC50A_HUMAN:sp|Q3MIR4|CC50B_HUMAN
	A*11:01	GTFALNLLK	9	sp|P35237|SPB6_HUMAN
	A*11:01	ATHSAFGLK	9	sp|Q96HA1|P121A_HUMAN:sp|A8CG34|P121C_HUMAN:sp|A6NF01|P121B_HUMAN
	A*11:01	RIIDEVVNK	9	sp|O95816|BAG2_HUMAN
	A*11:01	GTNPGIITK	9	sp|Q9NPG8|ZDHC4_HUMAN
	A*11:01	FKELQSTFK	9	sp|Q96C19|EFHD2_HUMAN
	A*11:01	AVATFAQAR	9	sp|O60942|MCE1_HUMAN
	A*11:01	SAAEYGFRK	9	sp|Q8TAS1|UHMK1_HUMAN
	A*11:01	SVFVATFLR	9	sp|O00767|ACOD_HUMAN
	A*11:01	ATYGDTINR	9	sp|Q9Y5W8|SNX13_HUMAN
	A*11:01	ATFKDLLTR	9	sp|Q9Y376|CAB39_HUMAN:sp|Q9H9S4|CB39L_HUMAN
	A*11:01	SSSGSLPPR	9	sp|Q6ZS81|WDFY4_HUMAN
	A*11:01	SIGIIAIFK	9	sp|Q86UK0|ABCAC_HUMAN
	A*11:01	GIFQEPVSK	9	sp|Q68DQ2|CRBG3_HUMAN
	A*11:01	VTQDFMMYR	9	sp|P09668|CATH_HUMAN
	A*11:01	QTAAKELLK	9	sp|Q9ULA0|DNPEP_HUMAN
	A*11:01	SSSFPYTTK	9	sp|O43524|FOXO3_HUMAN
	A*11:01	AVYNNIMRH	9	sp|Q9BYX4|IFIH1_HUMAN
	A*11:01	EIIKTLPQK	9	sp|P82909|RT36_HUMAN
	A*11:01	KTSPLNFKK	9	sp|Q06187|BTK_HUMAN
	A*11:01	AQATVLHLK	9	sp|Q3KNV8|PCGF3_HUMAN
	A*11:01	VSLWLPVSK	9	sp|Q9HBT8|Z286A_HUMAN
	A*11:01	AVADSVLTK	9	sp|Q63HN8|RN213_HUMAN
	A*11:01	KTLPYPLKK	9	sp|O75626|PRDM1_HUMAN
	A*11:01	KIYPGHGRR	9	sp|P83731|RL24_HUMAN
	A*11:01	AQWQKVLPR	9	sp|Q9Y2R0|COA3_HUMAN
	A*11:01	SSYREAVFK	9	sp|Q96S82|UBL7_HUMAN
[truncated: 25,523 more rows]

## Sheet: Dataset S4
		Dataset S4. MS-detectable HLA-I-bound HIV-1 8-12-mer peptides sequenced from all 16 infected cell datasets
		Peptide a	(-)10lgP b	Protein	Allele / cell line	Infecting HIV-1 strain
		SLFGSDPSSQ	43.96	Gag	A*02:01	NL4.3
		VLAEAMSQV	41.94	Gag	A*02:01	NL4.3
		FLGKIWPSHK	24.64	Gag	A*02:01	NL4.3
		KVYLAWVPAHK	49.39	Pol	A*11:01	HIV-1 IIIB
		SVIGWPTVRER	46.44	Nef	A*11:01	HIV-1 IIIB
		AAVDLSHFLK	45.93	Nef	A*11:01	HIV-1 IIIB
		FLGKIWPSYK	45.14	Gag	A*11:01	HIV-1 IIIB
		KAAVDLSHFLK	43.25	Nef	A*11:01	HIV-1 IIIB
		ALAALITPKK	43.06	Vif	A*11:01	HIV-1 IIIB
		AVFIHNFKR	42.86	Pol	A*11:01	HIV-1 IIIB
		RLIDRLIER	41.76	Vpu	A*11:01	HIV-1 IIIB
		AVDLSHFLK	41.26	Nef	A*11:01	HIV-1 IIIB
		QIYQEPFKNLK	41.22	Pol	A*11:01	HIV-1 IIIB
		AIFQSSMTK	40.14	Pol	A*11:01	HIV-1 IIIB
		QVPLRPMTYK	38.75	Nef	A*11:01	HIV-1 IIIB
		KMIGGIGGFIK	36.95	Pol	A*11:01	HIV-1 IIIB
		KLVDFRELNK	34.26	Pol	A*11:01	HIV-1 IIIB
		VIIEYRKILR	33.9	Vpu	A*11:01	HIV-1 IIIB
		ALAALITPK	32.91	Vif	A*11:01	HIV-1 IIIB
		TVYYGVPVWK	27.97	Env	A*11:01	HIV-1 IIIB
		SIVIIEYRK	27.36	Vpu	A*11:01	HIV-1 IIIB
		SVIGWPTVR	20.45	Nef	A*11:01	HIV-1 IIIB
		IGWPTVRER	18.37	Nef	A*11:01	HIV-1 IIIB
		RVKEKYQHL	49.61	Env	B*08:01	NL4.3
		WPSHKGRPG	47.45	Gag	B*08:01	NL4.3
		SAGIRKVL	31.78	Pol	B*08:01	NL4.3
		FLKEKGGL	28.74	Nef	B*08:01	NL4.3
		QLQARILAV	21.66	Env	B*08:01	NL4.3
		VAKIRKVL	N/A	Pol	B*08:01	NL4.3
		YQLEKEPII	43.92	Pol	B*13:02	NL4.3
		KQLTEAVQKI	42.5	Pol	B*13:02	NL4.3
		RQIHSISERI	41.3	Pol	B*13:02	NL4.3
		KQIKPPLPSV	40.93	Vif	B*13:02	NL4.3
		RLVKHHMYI	40.85	Vif	B*13:02	NL4.3
		GQMVHQAI	37.1	Gag	B*13:02	NL4.3
		VVKIEPLGV	33.49	Env	B*13:02	NL4.3
		RQRKIDRLIDR	28.45	Vpu	B*13:02	NL4.3
		QIHSISERI	26.01	Pol	B*13:02	NL4.3
		KQYKLKHI	25.31	Gag	B*13:02	NL4.3
		RQRKIDRLI	24.76	Vpu	B*13:02	NL4.3
		GQMREPRGSDI	22.14	Gag	B*13:02	NL4.3
		RQANFLGKI	21.54	Gag	B*13:02	NL4.3
		RIRQGLERI	20.49	Env	B*13:02	NL4.3
		RQRKIDRL	20.13	Vpu	B*13:02	NL4.3
		RQYDQILIEI	17.15	Pol	B*13:02	NL4.3
		ALIKPLPSV	N/A	Vif	B*13:02	NL4.3
		EPTAPPEESF	53.95	Gag	B*35:01	NL4.3
		TPGPGVRY	39.25	Nef	B*35:01	NL4.3
		EEHEKYHSNW	62.55	Pol	B*44:02	NL4.3
		AEIQKQGQGQW	53.94	Pol	B*44:02	NL4.3
		EELKSEAVRHF	53.73	Vpr	B*44:02	NL4.3
		SESAIRNTI	41.27	Vif	B*44:02	NL4.3
		SEVHIPLGDA	40.91	Vif	B*50:01	NL4.3
		AEWDRLHPVHA	40.07	Gag	B*50:01	NL4.3
		AEAMSQVTNP	37.27	Gag	B*50:01	NL4.3
		AEAMSQVTNPA	34.24	Gag	B*50:01	NL4.3
		RELERFAVN	33.97	Gag	B*50:01	NL4.3
		GENTSLLHP	26.9	Nef	B*50:01	NL4.3
		KEYAFFYKL	23.54	Env	B*50:01	NL4.3
		AEWDRLHAA	N/A	Gag	B*50:01	NL4.3
		RVKEKYQHLWRW	65.81	Env	B*57:01	NL4.3
		EAVRHFPRIW	55.36	Vpr	B*57:01	NL4.3
		HTQGYFPDW	53.59	Nef	B*57:01	NL4.3
		HTGERDWHL	51.27	Vif	B*57:01	NL4.3
		AVRHFPRIW	46.71	Vpr	B*57:01	NL4.3
		QASQEVKNW	44.83	Gag	B*57:01	NL4.3
		DTEVHNVW	44.1	Env	B*57:01	NL4.3
		ISRKAKDW	43.36	Vif	B*57:01	NL4.3
		RIKQFINMW	41.37	Env	B*57:01	NL4.3
		GTTSTLQEQIGW	39.86	Gag	B*57:01	NL4.3
		RVKEKYQH	38.35	Env	B*57:01	NL4.3
		ISRKAKDWFY	32.11	Vif	B*57:01	NL4.3
		QVDRMRINTW	27.17	Vif	B*57:01	NL4.3
		ISRKAKDWF	19.47	Vif	B*57:01	NL4.3
		KAYDTEVHNVW	58.86	Env	B*57:03	NL4.3
		HSISERILSTY	53.24	Pol	B*57:03	NL4.3
		RVKEKYQHLW	41.55	Env	B*57:03	NL4.3
		TSTLQEQIGW	41.27	Gag	B*57:03	NL4.3
		TTSTLQEQIGW	41.19	Gag	B*57:03	NL4.3
		KVQKEYAFF	37.47	Env	B*57:03	NL4.3
		QAISPRTLNAW	35.72	Gag	B*57:03	NL4.3
		ISPRTLNAW	34.17	Gag	B*57:03	NL4.3
		KSLVKHHMY	33.55	Vif	B*57:03	NL4.3
		LTVQARQLL	32.64	Env	B*57:03	NL4.3
		VTKLTEDRW	29.42	Vif	B*57:03	NL4.3
		YSTQVDPEL	27.78	Vif	B*57:03	NL4.3
		STLQEQIGW	27.73	Gag	B*57:03	NL4.3
		RTVRLIKLLY	27.49	Pol	B*57:03	NL4.3
		AISPRTLNAW	26.07	Gag	B*57:03	NL4.3
		KALGPAATL	25.53	Gag	B*57:03	NL4.3
		TTSTLQEQI	24.38	Gag	B*57:03	NL4.3
		RAIEAQQHLL	21.31	Env	B*57:03	NL4.3
		KAFSPEVIPM	20.61	Gag	B*57:03	NL4.3
		ISPRTLNA	20.6	Gag	B*57:03	NL4.3
		VTRIVELL	16.71	Env	B*57:03	NL4.3
		KTAVQMAVF	15.95	Pol	B*57:03	NL4.3
		IASKLREQF	15.86	Env	B*57:03	NL4.3
		YGVPVWKEA	32.6	Env	C*03:03	NL4.3
		ALGPGATL	31.34	Gag	C*03:03	NL4.3
		KQEPIDKELYP	31.23	Gag	C*03:03	NL4.3
		VNIIGRNL	22.68	Pol	C*03:03	NL4.3
		LQVWGRDNNSL	20.8	Pol	C*03:03	NL4.3
		FGEETTKEL	N/A	Gag	C*03:03	NL4.3
		YSTQVDPDL	34.13	Vif	C*03:04	NL4.3
		KQEPIDKEL	33.79	Gag	C*03:04	NL4.3
		AAVDLSHFL	33.76	Nef	C*03:04	NL4.3
		KALGPGATL	30.75	Gag	C*03:04	NL4.3
		LTEEKIKAL	29.95	Pol	C*03:04	NL4.3
		SQVTNPATI	29.84	Gag	C*03:04	NL4.3
		ISSEVHIPL	28.77	Vif	C*03:04	NL4.3
		NSQTHQASL	26.61	Tat	C*03:04	NL4.3
		IVTDSQYAL	23.27	Pol	C*03:04	NL4.3
		VSAGIRKVL	18.02	Pol	C*03:04	NL4.3
		FHHVAREL	16.54	Nef	C*03:04	NL4.3
		NPKISSEVHI	15.35	Vif	C*03:04	NL4.3
		FSVPLDEDFRKY	47.76	Pol	C*12:02	HIV-1 IIIB
		VSFEPIPIHY	45.68	Env	C*12:02	HIV-1 IIIB
		MLKETINEEA	45.58	Gag	C*12:02	HIV-1 IIIB
		VARELHPEYF	44.88	Nef	C*12:02	HIV-1 IIIB
		SSMTKILEPF	44.85	Pol	C*12:02	HIV-1 IIIB
		VAVHVASGY	44.26	Pol	C*12:02	HIV-1 IIIB
		KMIGGIGGF	44	Pol	C*12:02	HIV-1 IIIB
		LGKIWPSH	43.96	Gag	C*12:02	HIV-1 IIIB
		KAAVDLSHF	43.83	Nef	C*12:02	HIV-1 IIIB
		ILKEPVHGVYY	43.32	Pol	C*12:02	HIV-1 IIIB
		FLGKIWPSH	41.03	Gag	C*12:02	HIV-1 IIIB
		KAFSPEVIPMF	40.89	Gag	C*12:02	HIV-1 IIIB
		HIVSPRCEY	39.47	Vif	C*12:02	HIV-1 IIIB
		MTKALGISY	39.32	Tat	C*12:02	HIV-1 IIIB
		RAIEAQQHL	37.58	Env	C*12:02	HIV-1 IIIB
		DARLVITTY	34.15	Vif	C*12:02	HIV-1 IIIB
		MTKILEPF	33.75	Pol	C*12:02	HIV-1 IIIB
		ITKALGISY	33.71	Tat	C*12:02	HIV-1 IIIB
		LQGKAREF	30.6	Pol	C*12:02	HIV-1 IIIB
		VTIGKIGNM	30.48	Env	C*12:02	HIV-1 IIIB
		QVTNSATIM	29.89	Gag	C*12:02	HIV-1 IIIB
		FLQGKAREF	29.12	Pol	C*12:02	HIV-1 IIIB
		VARELHPEY	26.54	Nef	C*12:02	HIV-1 IIIB
		KTELQAIY	25.7	Pol	C*12:02	HIV-1 IIIB
		ANKGENTSL	25.45	Nef	C*12:02	HIV-1 IIIB
		HSSQVSQNY	25.25	Gag	C*12:02	HIV-1 IIIB
		KQNPDIVIY	25.14	Pol	C*12:02	HIV-1 IIIB
		DAKLVITTY	22.19	Vif	C*12:02	HIV-1 IIIB
		FAILKCNN	21.34	Env	C*12:02	HIV-1 IIIB
		FSVPLDKDF	20.45	Pol	C*12:02	HIV-1 IIIB
		RAVGIGALF	19.5	Env	C*12:02	HIV-1 IIIB
		AVSRDLEKHGA	17.86	Nef	C*12:02	HIV-1 IIIB
		AFHHVAREL	58.8	Nef	C*14:02	NL4.3
		AFSPEVIPM	16.38	Gag	C*14:02	NL4.3
		AFPQGKAREF	48.95	Pol	C*14:03	NL4.3
		IWPSHKGRPGNF	46.08	Gag	C*14:03	NL4.3
		KYHSNWRAM	42.55	Pol	C*14:03	NL4.3
		VYLAWVPAH	42.17	Pol	C*14:03	NL4.3
		AFVTIGKIGNM	41.6	Env	C*14:03	NL4.3
		IYHTQGYFP	37.76	Nef	C*14:03	NL4.3
		FLGAAGSTM	37.5	Env	C*14:03	NL4.3
		IWPSHKGRPG	37.15	Gag	C*14:03	NL4.3
		FYVDGAANRET	36.75	Pol	C*14:03	NL4.3
		RFDSRLAF	35.55	Nef	C*14:03	NL4.3
		VYYDPSKDL	34.25	Pol	C*14:03	NL4.3
		VWGRDNNSL	33.58	Pol	C*14:03	NL4.3
		YFPDWQNYT	32.7	Nef	C*14:03	NL4.3
		PSHKGRPGNF	32.17	Gag	C*14:03	NL4.3
		PQGKAREF	30.9	Pol	C*14:03	NL4.3
		FMTKALGI	30.6	Tat	C*14:03	NL4.3
		LYNTIAVLY	29.74	Gag	C*14:03	NL4.3
		LYPLASLRSL	28.97	Gag	C*14:03	NL4.3
		SFNISTSI	24.44	Env	C*14:03	NL4.3
		LYNTIAVL	23.52	Gag	C*14:03	NL4.3
		TYLGRSAEPVPL	23.41	Pol	C*14:03	NL4.3
		FFREDLAF	22.24	Pol	C*14:03	NL4.3
		ASGYIEAEV	17.17	Pol	C*14:03	NL4.3
		AEQASQEVKNW	65.01	Gag	C8166	HIV-1 IIIB
		VEMGHHAPW	52.65	Vpu	C8166	HIV-1 IIIB
		EEMSLPGRW	48.1	Pol	C8166	HIV-1 IIIB
		SESELVNQI	42.11	Pol	C8166	HIV-1 IIIB
		RLAFHHVA	41.11	Nef	C8166	HIV-1 IIIB
		LADQLIHLY	39.65	Vif	C8166	HIV-1 IIIB
		HLKTAVQM	39.47	Pol	C8166	HIV-1 IIIB
		MQMLKETI	38.94	Gag	C8166	HIV-1 IIIB
		AEQASQEVKN	38.74	Gag	C8166	HIV-1 IIIB
		SAEPVPLQL	33.34	Pol	C8166	HIV-1 IIIB
		SAGIRKIL	32.74	Pol	C8166	HIV-1 IIIB
		FLGKIWPSY	32.58	Gag	C8166	HIV-1 IIIB
		VLDVGDAY	32.38	Pol	C8166	HIV-1 IIIB
		ELKNSAVSL	31.37	Env	C8166	HIV-1 IIIB
		QELLELDKW	29.45	Env	C8166	HIV-1 IIIB
		ADQLIHLY	28.75	Vif	C8166	HIV-1 IIIB
		FIKVRQYDQIL	28.72	Pol	C8166	HIV-1 IIIB
		VSAGIRKIL	28.64	Pol	C8166	HIV-1 IIIB
		YLKDQQLL	27.42	Env	C8166	HIV-1 IIIB
		EIYKRWII	26.27	Gag	C8166	HIV-1 IIIB
		PLTSLRSLFG	26.04	Gag	C8166	HIV-1 IIIB
		LVDFRELNK	23.66	Pol	C8166	HIV-1 IIIB
		AEIQKQGQG	18.68	Pol	C8166	HIV-1 IIIB
		VEQMHEDIISLW	17.65	Env	C8166	HIV-1 IIIB
		RELNKRTQDFW	16.89	Pol	C8166	HIV-1 IIIB
		FSDQLIHLY	N/A	Vif	C8166	HIV-1 IIIB
		a Spliced peptides are indicated in bold text
		b The PEAKS significance score indicates the probability that a false identification in the search achieves the same or better matching score, and is predictive of the false positive rate. −10lgP values >15 were deemed significant.

## Sheet: Dataset S5
	Dataset S5. HLA-I-typed HIV-1+ individuals screened for T cell responses to HIV-1 contiguous and spliced epitopes
	Participant ID	HLA-I allele of interest	Place where recruited (presumed viral clade)	Phase of infection at recruitment	Screening timepoint (weeks post enrolment)	Plasma viral load at screening (RNA copies/ml plasma)	CD4 T cell count at screening (cells/mm3)
	700010295	A*01:01	US (B)	Acute	16	47277	414
	700010390	A*01:01	US (B)	Acute	96	56701	318
	700010945	A*01:01	US (B)	Acute	2	50833	Unknown
	700011199	A*01:01	US (B)	Acute	0	1698840	412
	701010145	A*01:01	US (B)	Acute	0	76509	675
	701010172	A*01:01	US (B)	Acute	0	101007	487
	701010529	A*01:01	US (B)	Acute	0	375000	544
	700010287	A*01:01	US (B)	Chronic	Chronic	388076	N/A
	700010516	A*01:01	US (B)	Chronic	Chronic	10310	573
	701010114	A*01:01	US (B)	Chronic	Chronic	148042	246
	701010250	A*01:01	US (B)	Chronic	Chronic	13504	352
	MM9	A*01:01	UK (B)	Chronic	Chronic	217600	160
	MM34	A*01:01	UK (B)	Chronic	Chronic	11400	600
	701010703	B*13:02	US (B)	Acute	24	9955	625
	702010824	B*13:02	Africa (C)	Acute	48	2847	1257
	704010612	B*13:02	Africa (C)	Acute	72	43600	568
	705010015	B*13:02	Africa (C)	Acute	24	61311	906
	705010517	B*13:02	Africa (C)	Acute	24	215846	390
	700010271	B*13:02	US (B)	Chronic	Chronic	21039	Unknown
	700010555	B*13:02	US (B)	Chronic	Chronic	<40	1109
	700010728	B*13:02	US (B)	Chronic	Chronic	179441	Unknown
	700010802	B*13:02	US (B)	Chronic	Chronic	2240	754
	701010153	B*13:02	US (B)	Chronic	Chronic	58573	Unknown
	701010274	B*13:02	US (B)	Chronic	Chronic	27790	Unknown
	702010683	B*13:02	Africa (C)	Chronic	Chronic	60588	Unknown
	702010887	B*13:02	Africa (C)	Chronic	Chronic	6454	512
	704010594	B*13:02	Africa (C)	Chronic	Chronic	<400	889
	705010377	B*13:02	Africa (C)	Chronic	Chronic	23117	291
	706010253	B*13:02	Africa (C)	Chronic	Chronic	N/A	293
	MM2	C*03:03	UK (B)	Chronic	Chronic	34300	330
	MM11	C*03:03	UK (B)	Chronic	Chronic	11800	440
	MM35	C*03:03	UK (B)	Chronic	Chronic	34800	600
	MM52	C*03:03	UK (B)	Chronic	Chronic	79000	270
	MM53	C*03:03	UK (B)	Chronic	Chronic	41000	710
	MM59	C*03:03	UK (B)	Chronic	Chronic	55000	830
	KI-1310	C*03:03	Japan (B)	Chronic	Chronic	17000	252
	KI-1328	C*03:03	Japan (B)	Chronic	Chronic	300000	206
	KI-1341	C*03:03	Japan (B)	Chronic	Chronic	65000	384
	KI-1344	C*03:03	Japan (B)	Chronic	Chronic	24000	99
	KI-1359	C*03:03	Japan (B)	Chronic	Chronic	170000	70
	KI-1365	C*03:03	Japan (B)	Chronic	Chronic	84000	367
	KI-1367	C*03:03	Japan (B)	Chronic	Chronic	49000	226
	KI-1370	C*03:03	Japan (B)	Chronic	Chronic	1300	443
	KI-1377	C*03:03	Japan (B)	Chronic	Chronic	29000	294
	KI-1380	C*03:03	Japan (B)	Chronic	Chronic	72000	307
	KI-1382	C*03:03	Japan (B)	Chronic	Chronic	1700000	51
	KI-1388	C*03:03	Japan (B)	Chronic	Chronic	46000	73
	KI-1392	C*03:03	Japan (B)	Chronic	Chronic	100000	268
	KI-1394	C*03:03	Japan (B)	Chronic	Chronic	28000	281
	KI-1398	C*03:03	Japan (B)	Chronic	Chronic	300000	31
	KI-1399	C*03:03	Japan (B)	Chronic	Chronic	430000	41
	KI-1400	C*03:03	Japan (B)	Chronic	Chronic	8700	354
	KI-1408	C*03:03	Japan (B)	Chronic	Chronic	2900	436
	KI-1418	C*03:03	Japan (B)	Chronic	Chronic	46000	304
	KI-1421	C*03:03	Japan (B)	Chronic	Chronic	21000	13
	KI-1428	C*03:03	Japan (B)	Chronic	Chronic	190000	15
	KI-1432	C*03:03	Japan (B)	Chronic	Chronic	170000	98
	KI-1439	C*03:03	Japan (B)	Chronic	Chronic	48000	111
	KI-1464	C*03:03	Japan (B)	Chronic	Chronic	57000	12
	KI-1492	C*03:03	Japan (B)	Chronic	Chronic	1300000	110
	KI-1495	C*03:03	Japan (B)	Chronic	Chronic	2200000	31
	KI-1506	C*03:03	Japan (B)	Chronic	Chronic	22000	515
	KI-1527	C*03:03	Japan (B)	Chronic	Chronic	41000	99
	KI-1545	C*03:03	Japan (B)	Chronic	Chronic	5700	508
